# Supplementary material for: Analysis of Secondary Structure Biases in Naturally Presented HLA-I Ligands
Source: Front Immunol. 2019 Nov 22;10:2731. doi: 10.3389/fimmu.2019.02731 (PMC6883762; doi:10.3389/fimmu.2019.02731)
Supplement: Supplementary file 1 [file Table_1.XLSX]

## Sheet: HLA.A01-cor-summary
Converged set names	Average distance per amino acid position (100)									Average distance per amino acid position (20)									d		f
Run-name	1	2	3	4	5	6	7	8	9	1	2	3	4	5	6	7	8	9	PWM(100)	PWM(20)	FitMAx(100)	FitMax(20)	Coil	helix	Strand	SESA
run10-A01-cor/run10-A01-cor.data	0.771905	1.28095	0.372381	0.525238	0.494762	0.860476	0.519048	0.48381	0.909048	0.154381	0.25619	0.074476	0.105048	0.098952	0.172095	0.10381	0.096762	0.18181	0.690847	0.138169	0.782747	0.156549	0.406002	0.394673	0.199325	0.464942
run11-A01-cor/run11-A01-cor.data	0.799048	1.24476	0.289048	0.63	0.596667	0.72	0.532857	0.430952	1.01619	0.15981	0.248952	0.05781	0.126	0.119333	0.144	0.106571	0.08619	0.203238	0.695503	0.139101	0.793903	0.158781	0.417351	0.385007	0.197642	0.462236
run12-A01-cor/run12-A01-cor.data	0.79	1.36762	0.300476	0.777619	0.564286	0.672857	0.492381	0.652381	0.894286	0.158	0.273524	0.060095	0.155524	0.112857	0.134571	0.098476	0.130476	0.178857	0.723545	0.144709	0.809045	0.161809	0.413092	0.374918	0.211989	0.466268
run13-A01-cor/run13-A01-cor.data	0.712857	1.14381	0.362381	0.69	0.621429	0.717619	0.369048	0.559048	0.904286	0.142571	0.228762	0.072476	0.138	0.124286	0.143524	0.07381	0.11181	0.180857	0.675608	0.135122	0.767608	0.153522	0.407635	0.394943	0.197422	0.460398
run14-A01-cor/run14-A01-cor.data	0.769524	1.25762	0.305238	0.749048	0.58619	0.742857	0.445714	0.613333	0.857143	0.153905	0.251524	0.061048	0.14981	0.117238	0.148571	0.089143	0.122667	0.171429	0.702963	0.140593	0.784263	0.156853	0.403918	0.387206	0.208876	0.467425
run15-A01-cor/run15-A01-cor.data	0.620476	1.32333	0.432381	0.662857	0.759048	0.689048	0.531905	0.622857	0.741905	0.124095	0.264667	0.086476	0.132571	0.15181	0.13781	0.106381	0.124571	0.148381	0.709312	0.141862	0.788312	0.157662	0.419334	0.3849	0.195766	0.467651
run16-A01-cor/run16-A01-cor.data	0.589524	1.28571	0.282381	0.667619	0.621905	0.841905	0.453333	0.581429	0.97619	0.117905	0.257143	0.056476	0.133524	0.124381	0.168381	0.090667	0.116286	0.195238	0.7	0.14	0.792	0.1584	0.404749	0.395559	0.199692	0.468545
run17-A01-cor/run17-A01-cor.data	0.579524	1.52476	0.322381	0.725714	0.611905	0.747143	0.54381	0.592857	0.874762	0.115905	0.304952	0.064476	0.145143	0.122381	0.149429	0.108762	0.118571	0.174952	0.724762	0.144952	0.816662	0.163332	0.411299	0.386412	0.202289	0.466111
run18-A01-cor/run18-A01-cor.data	0.625238	1.23	0.335714	0.72	0.622857	0.940952	0.747143	0.522381	0.805714	0.125048	0.246	0.067143	0.144	0.124571	0.18819	0.149429	0.104476	0.161143	0.727778	0.145556	0.813278	0.162656	0.403273	0.396552	0.200175	0.46335
run19-A01-cor/run19-A01-cor.data	0.788095	1.33286	0.282857	0.647619	0.716667	0.819524	0.565238	0.461905	0.85619	0.157619	0.266571	0.056571	0.129524	0.143333	0.163905	0.113048	0.092381	0.171238	0.718995	0.143799	0.810895	0.162179	0.412892	0.395363	0.191746	0.469734
run1-A01-cor/run1-A01-cor.data	0.746667	1.47952	0.310952	0.712381	0.708095	0.751429	0.43	0.434286	0.81381	0.149333	0.295905	0.06219	0.142476	0.141619	0.150286	0.086	0.086857	0.162762	0.709683	0.141937	0.805883	0.161177	0.394988	0.407147	0.197865	0.469798
run20-A01-cor/run20-A01-cor.data	0.856667	1.29667	0.313333	0.780476	0.797143	0.71	0.570476	0.534286	0.94	0.171333	0.259333	0.062667	0.156095	0.159429	0.142	0.114095	0.106857	0.188	0.75545	0.15109	0.84945	0.16989	0.397813	0.402175	0.200012	0.466476
run21-A01-cor/run21-A01-cor.data	0.797143	1.27286	0.248095	0.631905	0.572857	0.696667	0.55	0.473333	0.999048	0.159429	0.254571	0.049619	0.126381	0.114571	0.139333	0.11	0.094667	0.19981	0.693545	0.138709	0.791945	0.158389	0.409229	0.392002	0.198769	0.468772
run22-A01-cor/run22-A01-cor.data	0.758571	1.30524	0.361905	0.712381	0.504762	0.680476	0.537619	0.514286	0.730476	0.151714	0.261048	0.072381	0.142476	0.100952	0.136095	0.107524	0.102857	0.146095	0.678413	0.135683	0.755313	0.151063	0.408587	0.401632	0.189781	0.474711
run23-A01-cor/run23-A01-cor.data	0.822381	1.31381	0.401429	0.518571	0.738095	0.813333	0.421905	0.531905	0.833333	0.164476	0.262762	0.080286	0.103714	0.147619	0.162667	0.084381	0.106381	0.166667	0.710529	0.142106	0.800329	0.160066	0.421254	0.384332	0.194413	0.471768
run24-A01-cor/run24-A01-cor.data	0.777619	1.35524	0.325238	0.495238	0.71381	0.837619	0.376667	0.679524	0.844762	0.155524	0.271048	0.065048	0.099048	0.142762	0.167524	0.075333	0.135905	0.168952	0.711746	0.142349	0.801546	0.160309	0.412818	0.39214	0.195043	0.470551
run25-A01-cor/run25-A01-cor.data	0.727143	1.42429	0.315238	0.72619	0.76	0.813333	0.539524	0.429048	0.731905	0.145429	0.284857	0.063048	0.145238	0.152	0.162667	0.107905	0.08581	0.146381	0.718519	0.143704	0.806119	0.161224	0.416943	0.377219	0.205838	0.463785
run26-A01-cor/run26-A01-cor.data	0.759524	1.39952	0.296667	0.596667	0.614762	0.70619	0.597619	0.545714	0.868571	0.151905	0.279905	0.059333	0.119333	0.122952	0.141238	0.119524	0.109143	0.173714	0.709471	0.141894	0.797071	0.159414	0.420201	0.377939	0.20186	0.470593
run27-A01-cor/run27-A01-cor.data	0.913333	1.15905	0.38	0.757143	0.66	0.867619	0.458571	0.479048	0.780952	0.182667	0.23181	0.076	0.151429	0.132	0.173524	0.091714	0.09581	0.15619	0.717302	0.14346	0.798502	0.1597	0.410641	0.392388	0.19697	0.471919
run28-A01-cor/run28-A01-cor.data	0.706667	1.19333	0.42381	0.752381	0.622381	0.695238	0.497143	0.605714	0.791905	0.141333	0.238667	0.084762	0.150476	0.124476	0.139048	0.099429	0.121143	0.158381	0.69873	0.139746	0.77353	0.154706	0.418281	0.381346	0.200372	0.462449
run29-A01-cor/run29-A01-cor.data	0.877619	1.46714	0.327143	0.519048	0.75619	0.731429	0.559048	0.511905	1.04952	0.175524	0.293429	0.065429	0.10381	0.151238	0.146286	0.11181	0.102381	0.209905	0.75545	0.15109	0.86025	0.17205	0.404632	0.404696	0.190672	0.472545
run2-A01-cor/run2-A01-cor.data	0.802857	1.46809	0.291429	0.715714	0.521905	0.708095	0.48381	0.637619	0.827619	0.160571	0.293619	0.058286	0.143143	0.104381	0.141619	0.096762	0.127524	0.165524	0.71746	0.143492	0.79876	0.159752	0.411673	0.392795	0.195532	0.461848
run30-A01-cor/run30-A01-cor.data	0.769524	1.16048	0.487143	0.538095	0.71619	0.828571	0.547619	0.549048	0.718095	0.153905	0.232095	0.097429	0.107619	0.143238	0.165714	0.109524	0.10981	0.143619	0.70164	0.140328	0.78284	0.156568	0.417378	0.385356	0.197266	0.471095
run31-A01-cor/run31-A01-cor.data	0.681429	1.28191	0.27619	0.69	0.646667	0.801429	0.532857	0.526667	0.82	0.136286	0.256381	0.055238	0.138	0.129333	0.160286	0.106571	0.105333	0.164	0.695238	0.139048	0.785038	0.157008	0.423568	0.383293	0.193139	0.46894
run32-A01-cor/run32-A01-cor.data	0.779048	1.16857	0.395714	0.728095	0.605238	0.686667	0.587143	0.579524	0.813333	0.15581	0.233714	0.079143	0.145619	0.121048	0.137333	0.117429	0.115905	0.162667	0.704815	0.140963	0.796715	0.159343	0.407733	0.398088	0.194179	0.46566
run3-A01-cor/run3-A01-cor.data	0.587143	1.36476	0.381905	0.63	0.639048	0.791429	0.464286	0.53381	0.88619	0.117429	0.272952	0.076381	0.126	0.12781	0.158286	0.092857	0.106762	0.177238	0.697619	0.139524	0.793819	0.158764	0.400616	0.392421	0.206963	0.457709
run4-A01-cor/run4-A01-cor.data	0.790476	1.28667	0.314762	0.741429	0.819048	0.734286	0.407619	0.478095	0.89	0.158095	0.257333	0.062952	0.148286	0.16381	0.146857	0.081524	0.095619	0.178	0.718042	0.143608	0.803642	0.160728	0.417639	0.387095	0.195266	0.473297
run5-A01-cor/run5-A01-cor.data	0.784762	1.18	0.429048	0.62	0.772381	0.703333	0.507143	0.395238	0.825714	0.156952	0.236	0.08581	0.124	0.154476	0.140667	0.101429	0.079048	0.165143	0.690847	0.138169	0.767847	0.153569	0.41236	0.402079	0.185562	0.466988
run6-A01-cor/run6-A01-cor.data	0.619524	1.26333	0.337143	0.811905	0.666667	0.729524	0.497143	0.541905	0.909048	0.123905	0.252667	0.067429	0.162381	0.133333	0.145905	0.099429	0.108381	0.18181	0.708466	0.141693	0.806766	0.161353	0.408144	0.387312	0.204543	0.467583
run7-A01-cor/run7-A01-cor.data	0.920476	1.30762	0.378095	0.482857	0.64	0.778095	0.491905	0.438571	0.773333	0.184095	0.261524	0.075619	0.096571	0.128	0.155619	0.098381	0.087714	0.154667	0.690106	0.138021	0.767006	0.153401	0.425279	0.36867	0.206051	0.470641
run8-A01-cor/run8-A01-cor.data	0.744286	1.22524	0.282381	0.65	0.654762	0.728571	0.417143	0.475714	0.761905	0.148857	0.245048	0.056476	0.13	0.130952	0.145714	0.083429	0.095143	0.152381	0.66	0.132	0.7349	0.14698	0.412147	0.393343	0.19451	0.466701
run9-A01-cor/run9-A01-cor.data	0.718571	1.35524	0.305714	0.638095	0.624762	0.80619	0.518571	0.457619	0.843333	0.143714	0.271048	0.061143	0.127619	0.124952	0.161238	0.103714	0.091524	0.168667	0.696455	0.139291	0.779755	0.155951	0.425553	0.373037	0.20141	0.463969
MPerez.3q7A4oRV2E_/MPerez.3q7A4oRV2E_.data	0.772857	1.40619	0.506667	0.619048	0.823333	0.728571	0.675238	0.506667	0.93	0.154571	0.281238	0.101333	0.12381	0.164667	0.145714	0.135048	0.101333	0.186	0.774286	0.154857	0.870486	0.174097	0.404839	0.401727	0.193435	0.468439
MPerez.4XGJv0laAU_/MPerez.4XGJv0laAU_.data	0.694286	1.34381	0.351905	0.669048	0.549048	0.818571	0.509048	0.687143	1.01571	0.138857	0.268762	0.070381	0.13381	0.10981	0.163714	0.10181	0.137429	0.203143	0.737619	0.147524	0.842419	0.168484	0.403594	0.393437	0.202969	0.464949
MPerez.5TYWRkPzSy_/MPerez.5TYWRkPzSy_.data	0.801429	1.34571	0.37619	0.788095	0.730952	0.801429	0.424286	0.49381	1.01714	0.160286	0.269143	0.075238	0.157619	0.14619	0.160286	0.084857	0.098762	0.203429	0.753228	0.150646	0.849528	0.169906	0.411549	0.393548	0.194903	0.471031
MPerez.AJCwKzxg3m_/MPerez.AJCwKzxg3m_.data	0.687619	1.34857	0.344286	0.720476	0.852857	1.04429	0.577619	0.624286	0.658095	0.137524	0.269714	0.068857	0.144095	0.170571	0.208857	0.115524	0.124857	0.131619	0.762011	0.152402	0.849611	0.169922	0.399205	0.411738	0.189057	0.465923
MPerez.BnOaJxHseY_/MPerez.BnOaJxHseY_.data	0.796667	1.33714	0.319524	0.764762	0.653333	0.844286	0.605714	0.529524	0.733333	0.159333	0.267429	0.063905	0.152952	0.130667	0.168857	0.121143	0.105905	0.146667	0.731587	0.146317	0.810587	0.162117	0.410795	0.38151	0.207695	0.469513
MPerez.bPq0gE0AXo_/MPerez.bPq0gE0AXo_.data	0.998571	1.45809	0.425714	0.654762	0.809524	0.69	0.330952	0.577143	0.889524	0.199714	0.291619	0.085143	0.130952	0.161905	0.138	0.06619	0.115429	0.177905	0.759365	0.151873	0.849265	0.169853	0.403684	0.386429	0.209887	0.463091
MPerez.C0wtYm9wAd_/MPerez.C0wtYm9wAd_.data	0.879524	1.37476	0.371429	0.719524	0.484762	0.887619	0.545714	0.49381	0.835714	0.175905	0.274952	0.074286	0.143905	0.096952	0.177524	0.109143	0.098762	0.167143	0.73254	0.146508	0.82234	0.164468	0.404369	0.389983	0.205647	0.464472
MPerez.CnnhjOAVsj_/MPerez.CnnhjOAVsj_.data	0.909524	1.20524	0.399524	0.881429	0.649524	0.84	0.622857	0.478095	0.914762	0.181905	0.241048	0.079905	0.176286	0.129905	0.168	0.124571	0.095619	0.182952	0.766772	0.153354	0.867272	0.173454	0.412145	0.391864	0.195991	0.469385
MPerez.ee0yuh4T1d_/MPerez.ee0yuh4T1d_.data	0.859524	1.33571	0.481905	0.758571	0.625238	0.748095	0.520476	0.594762	0.770476	0.171905	0.267143	0.096381	0.151714	0.125048	0.149619	0.104095	0.118952	0.154095	0.743862	0.148772	0.822862	0.164572	0.405697	0.401689	0.192614	0.464445
MPerez.G1GjBfoe6l_/MPerez.G1GjBfoe6l_.data	0.881905	1.26619	0.382381	0.642381	0.797143	0.744762	0.484286	0.562381	0.716667	0.176381	0.253238	0.076476	0.128476	0.159429	0.148952	0.096857	0.112476	0.143333	0.719788	0.143958	0.800988	0.160198	0.412261	0.391343	0.196396	0.46763
MPerez.Gc3pSR2Szc_/MPerez.Gc3pSR2Szc_.data	0.821905	1.37429	0.387143	0.715714	0.713333	0.807619	0.483333	0.494286	0.811429	0.164381	0.274857	0.077429	0.143143	0.142667	0.161524	0.096667	0.098857	0.162286	0.734339	0.146868	0.819839	0.163968	0.414145	0.39379	0.192065	0.475048
MPerez.HiO45fZTNh_/MPerez.HiO45fZTNh_.data	0.969048	1.31381	0.418571	0.639048	0.637619	0.709048	0.518095	0.729048	0.881905	0.19381	0.262762	0.083714	0.12781	0.127524	0.14181	0.103619	0.14581	0.176381	0.757354	0.151471	0.842954	0.168591	0.402706	0.400284	0.197011	0.460683
MPerez.IXCRbSoqHZ_/MPerez.IXCRbSoqHZ_.data	0.819524	1.36667	0.315238	0.641905	0.610952	0.69	0.530476	0.544286	0.889048	0.163905	0.273333	0.063048	0.128381	0.12219	0.138	0.106095	0.108857	0.17781	0.712011	0.142402	0.810311	0.162062	0.427963	0.375495	0.196542	0.464826
MPerez.KLxwXcH5Fc_/MPerez.KLxwXcH5Fc_.data	0.764286	1.29667	0.43	0.668095	0.827619	0.777619	0.432381	0.503333	0.968571	0.152857	0.259333	0.086	0.133619	0.165524	0.155524	0.086476	0.100667	0.193714	0.740952	0.14819	0.839352	0.16787	0.41249	0.394504	0.193006	0.466852
MPerez.LYYgE12bCU_/MPerez.LYYgE12bCU_.data	0.891905	1.49	0.385238	0.725714	0.749048	0.775238	0.53619	0.59	0.939524	0.178381	0.298	0.077048	0.145143	0.14981	0.155048	0.107238	0.118	0.187905	0.786984	0.157397	0.887484	0.177497	0.407089	0.397924	0.194988	0.47154
MPerez.NfGFWrfcOS_/MPerez.NfGFWrfcOS_.data	0.750952	1.44048	0.383333	0.602857	0.702857	0.705714	0.523333	0.538571	0.896667	0.15019	0.288095	0.076667	0.120571	0.140571	0.141143	0.104667	0.107714	0.179333	0.727196	0.145439	0.825496	0.165099	0.405421	0.400836	0.193743	0.469365
MPerez.oAAWjYT0vM_/MPerez.oAAWjYT0vM_.data	0.738571	1.36714	0.385238	0.784762	0.567619	0.764286	0.529524	0.519524	0.890952	0.147714	0.273429	0.077048	0.156952	0.113524	0.152857	0.105905	0.103905	0.17819	0.727513	0.145503	0.828013	0.165603	0.406123	0.385236	0.208641	0.465279
MPerez.p8A3rFaUYQ_/MPerez.p8A3rFaUYQ_.data	1.03429	1.27095	0.406667	0.610476	0.703333	0.79381	0.524286	0.53	0.92381	0.206857	0.25419	0.081333	0.122095	0.140667	0.158762	0.104857	0.106	0.184762	0.755291	0.151058	0.849391	0.169878	0.415457	0.386371	0.198172	0.46961
MPerez.QlNgdrenoc_/MPerez.QlNgdrenoc_.data	0.695238	1.49048	0.326667	0.685238	0.704762	0.794762	0.578571	0.58381	0.777619	0.139048	0.298095	0.065333	0.137048	0.140952	0.158952	0.115714	0.116762	0.155524	0.73746	0.147492	0.82296	0.164592	0.416595	0.369557	0.213847	0.466458
MPerez.R4ZBsKZw4t_/MPerez.R4ZBsKZw4t_.data	0.699048	1.32238	0.294762	0.682857	0.578095	0.842381	0.642381	0.594762	0.911429	0.13981	0.264476	0.058952	0.136571	0.115619	0.168476	0.128476	0.118952	0.182286	0.729788	0.145958	0.821788	0.164358	0.416783	0.378624	0.204593	0.469518
MPerez.rtNfDUSxhN_/MPerez.rtNfDUSxhN_.data	0.747619	1.35619	0.328571	0.842857	0.593333	0.920476	0.584286	0.561429	0.714286	0.149524	0.271238	0.065714	0.168571	0.118667	0.184095	0.116857	0.112286	0.142857	0.738783	0.147757	0.819983	0.163997	0.39574	0.398235	0.206025	0.467496
MPerez.RZTqSKyh1Z_/MPerez.RZTqSKyh1Z_.data	0.705714	1.30238	0.35	0.713333	0.723333	0.802381	0.445714	0.591905	0.824286	0.141143	0.260476	0.07	0.142667	0.144667	0.160476	0.089143	0.118381	0.164857	0.717672	0.143534	0.798972	0.159794	0.417192	0.405002	0.177806	0.466956
MPerez.S7ZCbj8bHl_/MPerez.S7ZCbj8bHl_.data	0.775714	1.19952	0.532381	0.743333	0.581905	0.688571	0.602381	0.494762	0.814286	0.155143	0.239905	0.106476	0.148667	0.116381	0.137714	0.120476	0.098952	0.162857	0.714762	0.142952	0.800262	0.160052	0.410367	0.381124	0.208508	0.46294
MPerez.sWehrm5ut3_/MPerez.sWehrm5ut3_.data	0.795714	1.28619	0.347143	0.820952	0.617143	0.746667	0.501905	0.495238	0.879048	0.159143	0.257238	0.069429	0.16419	0.123429	0.149333	0.100381	0.099048	0.17581	0.721111	0.144222	0.810911	0.162182	0.422589	0.375835	0.201576	0.465694
MPerez.sYT1KEkfg8_/MPerez.sYT1KEkfg8_.data	0.858571	1.43762	0.43	0.686667	0.735238	0.837143	0.45619	0.562381	0.742857	0.171714	0.287524	0.086	0.137333	0.147048	0.167429	0.091238	0.112476	0.148571	0.74963	0.149926	0.84793	0.169586	0.412123	0.398084	0.189793	0.465914
MPerez.tbiRRN3mNI_/MPerez.tbiRRN3mNI_.data	0.850476	1.1619	0.452857	0.689048	0.754286	0.865238	0.527143	0.568571	0.832381	0.170095	0.232381	0.090571	0.13781	0.150857	0.173048	0.105429	0.113714	0.166476	0.744656	0.148931	0.828056	0.165611	0.415664	0.381648	0.202689	0.469497
MPerez.uBKtVaJz1w_/MPerez.uBKtVaJz1w_.data	0.791429	1.28048	0.539048	0.685714	0.601905	0.882857	0.53619	0.562857	0.848095	0.158286	0.256095	0.10781	0.137143	0.120381	0.176571	0.107238	0.112571	0.169619	0.747619	0.149524	0.833219	0.166644	0.403447	0.399184	0.197369	0.469845
MPerez.UH96imVT2c_/MPerez.UH96imVT2c_.data	0.834286	1.52809	0.277619	0.710952	0.667619	0.779048	0.551429	0.578095	0.801429	0.166857	0.305619	0.055524	0.14219	0.133524	0.15581	0.110286	0.115619	0.160286	0.747619	0.149524	0.839519	0.167904	0.421814	0.388255	0.189931	0.467172
MPerez.vcysU7XZoC_/MPerez.vcysU7XZoC_.data	0.857619	1.42952	0.367619	0.734286	0.911429	0.697143	0.519524	0.541429	0.744762	0.171524	0.285905	0.073524	0.146857	0.182286	0.139429	0.103905	0.108286	0.148952	0.755926	0.151185	0.847826	0.169565	0.422265	0.371615	0.20612	0.470028
MPerez.VfC7o51Ao7_/MPerez.VfC7o51Ao7_.data	0.928095	1.27238	0.464286	0.690476	0.717619	0.741905	0.468571	0.46	0.918571	0.185619	0.254476	0.092857	0.138095	0.143524	0.148381	0.093714	0.092	0.183714	0.740212	0.148042	0.834312	0.166862	0.403867	0.403586	0.192547	0.466531
MPerez.xuHcg885Wv_/MPerez.xuHcg885Wv_.data	0.597143	1.22381	0.426667	0.686667	0.742381	0.860476	0.465238	0.605714	0.877143	0.119429	0.244762	0.085333	0.137333	0.148476	0.172095	0.093048	0.121143	0.175429	0.720582	0.144116	0.816782	0.163356	0.399089	0.402594	0.198317	0.462427
MPerez.Ys4BlN3UHS_/MPerez.Ys4BlN3UHS_.data	0.82619	1.33095	0.369048	0.748095	0.74619	0.71619	0.457143	0.567143	0.900476	0.165238	0.26619	0.07381	0.149619	0.149238	0.143238	0.091429	0.113429	0.180095	0.740159	0.148032	0.838459	0.167692	0.408515	0.39487	0.196615	0.472074
AVERAGE	0.784967	1.33359	0.406865	0.738022	0.740212	0.856894	0.613919	0.655978	0.977824	0.169301	0.291333	0.118296	0.196835	0.209581	0.245225	0.208938	0.229657	0.306334	0.724024	0.144805	0.813514	0.162703	0.410978	0.390593	0.198429	0.46733
STDEV	0.100524	0.126263	0.333073	0.418827	0.544364	0.65205	0.807638	0.927488	1.0141	0.106421	0.21607	0.363249	0.479369	0.60374	0.725094	0.855608	0.97894	1.0953	0.0256231	0.0051246	0.0294948	0.00589896	0.00762834	0.00990857	0.00670776	0.00355834
