# Supplementary material for: Analysis of Secondary Structure Biases in Naturally Presented HLA-I Ligands
Source: Front Immunol. 2019 Nov 22;10:2731. doi: 10.3389/fimmu.2019.02731 (PMC6883762; doi:10.3389/fimmu.2019.02731)
Supplement: Supplementary file 2 [file Table_2.XLSX]

## Sheet: HLA.A02-cor-summary
Converged set names	Average distance per amino acid position (100)									Average distance per amino acid position (20)									d		f
Run-name	1	2	3	4	5	6	7	8	9	1	2	3	4	5	6	7	8	9	PWM(100)	PWM(20)	FitMAx(100)	FitMax(20)	Coil	helix	Strand	SESA
run10-A02-cor/run10-A02-cor.data	0.639524	0.41381	0.807619	0.301429	0.49	0.494762	1.01667	0.516667	0.129048	0.127905	0.082762	0.161524	0.060286	0.098	0.098952	0.203333	0.103333	0.02581	0.534392	0.106878	0.573592	0.114718	0.300094	0.541128	0.158778	0.44682
run11-A02-cor/run11-A02-cor.data	0.61381	0.294762	0.756667	0.339524	0.433333	0.557619	0.91381	0.476667	0.130476	0.122762	0.058952	0.151333	0.067905	0.086667	0.111524	0.182762	0.095333	0.026095	0.501852	0.10037	0.537452	0.10749	0.300006	0.535623	0.164372	0.444914
run12-A02-cor/run12-A02-cor.data	0.677619	0.341905	0.787143	0.355238	0.514762	0.759524	0.955714	0.415714	0.199524	0.135524	0.068381	0.157429	0.071048	0.102952	0.151905	0.191143	0.083143	0.039905	0.556349	0.11127	0.591249	0.11825	0.287119	0.546833	0.166048	0.443043
run13-A02-cor/run13-A02-cor.data	0.648571	0.318095	0.735714	0.289524	0.602857	0.589048	1.00762	0.482857	0.140952	0.129714	0.063619	0.147143	0.057905	0.120571	0.11781	0.201524	0.096571	0.02819	0.535026	0.107005	0.584826	0.116965	0.287405	0.54722	0.165375	0.442211
run14-A02-cor/run14-A02-cor.data	0.595238	0.308571	0.921429	0.22619	0.447619	0.828571	0.969524	0.47	0.14	0.119048	0.061714	0.184286	0.045238	0.089524	0.165714	0.193905	0.094	0.028	0.545238	0.109048	0.589138	0.117828	0.311668	0.526208	0.162124	0.448699
run15-A02-cor/run15-A02-cor.data	0.599524	0.410952	0.778571	0.233333	0.559048	0.680476	0.880476	0.52	0.249048	0.119905	0.08219	0.155714	0.046667	0.11181	0.136095	0.176095	0.104	0.04981	0.545714	0.109143	0.587214	0.117443	0.295485	0.544379	0.160135	0.442433
run16-A02-cor/run16-A02-cor.data	0.677619	0.27	0.700476	0.30619	0.454762	0.593333	1.04905	0.469524	0.145714	0.135524	0.054	0.140095	0.061238	0.090952	0.118667	0.20981	0.093905	0.029143	0.518519	0.103704	0.563619	0.112724	0.291221	0.550211	0.158568	0.442174
run17-A02-cor/run17-A02-cor.data	0.671429	0.395238	0.840476	0.344762	0.500952	0.652857	0.937619	0.374762	0.114762	0.134286	0.079048	0.168095	0.068952	0.10019	0.130571	0.187524	0.074952	0.022952	0.536984	0.107397	0.577284	0.115457	0.298501	0.539034	0.162465	0.443397
run18-A02-cor/run18-A02-cor.data	0.590952	0.321905	0.764762	0.436667	0.424762	0.580476	0.990476	0.472857	0.148095	0.11819	0.064381	0.152952	0.087333	0.084952	0.116095	0.198095	0.094571	0.029619	0.525661	0.105132	0.570761	0.114152	0.29928	0.534903	0.165816	0.441971
run19-A02-cor/run19-A02-cor.data	0.532381	0.36	0.848095	0.365714	0.486667	0.628571	1.02381	0.39381	0.108095	0.106476	0.072	0.169619	0.073143	0.097333	0.125714	0.204762	0.078762	0.021619	0.52746	0.105492	0.57136	0.114272	0.294968	0.551721	0.153311	0.442451
run1-A02-cor/run1-A02-cor.data	0.637143	0.387619	0.899524	0.282857	0.677619	0.665238	0.939048	0.494286	0.201905	0.127429	0.077524	0.179905	0.056571	0.135524	0.133048	0.18781	0.098857	0.040381	0.576138	0.115228	0.610538	0.122108	0.282243	0.55696	0.160797	0.44054
run20-A02-cor/run20-A02-cor.data	0.690952	0.311905	0.729048	0.235238	0.526667	0.619048	1.17667	0.487143	0.212857	0.13819	0.062381	0.14581	0.047048	0.105333	0.12381	0.235333	0.097429	0.042571	0.554392	0.110878	0.604192	0.120838	0.285651	0.554931	0.159418	0.443258
run21-A02-cor/run21-A02-cor.data	0.885714	0.390952	0.670476	0.287143	0.349048	0.61381	0.970952	0.460952	0.156667	0.177143	0.07819	0.134095	0.057429	0.06981	0.122762	0.19419	0.09219	0.031333	0.531746	0.106349	0.575646	0.115129	0.287762	0.542822	0.169417	0.438743
run22-A02-cor/run22-A02-cor.data	0.669048	0.352857	0.877143	0.228095	0.520476	0.66619	1.11238	0.382381	0.201905	0.13381	0.070571	0.175429	0.045619	0.104095	0.133238	0.222476	0.076476	0.040381	0.55672	0.111344	0.59702	0.119404	0.300786	0.528771	0.170443	0.44681
run23-A02-cor/run23-A02-cor.data	0.691429	0.304286	0.67619	0.314762	0.41381	0.744762	0.966667	0.441429	0.147619	0.138286	0.060857	0.135238	0.062952	0.082762	0.148952	0.193333	0.088286	0.029524	0.522328	0.104466	0.560328	0.112066	0.289099	0.545699	0.165202	0.437965
run24-A02-cor/run24-A02-cor.data	0.751429	0.31381	0.811905	0.210952	0.452857	0.64	1.01238	0.451905	0.239524	0.150286	0.062762	0.162381	0.04219	0.090571	0.128	0.202476	0.090381	0.047905	0.542751	0.10855	0.584251	0.11685	0.296126	0.543645	0.160229	0.443403
run25-A02-cor/run25-A02-cor.data	0.63	0.378095	0.809524	0.322857	0.392857	0.64381	0.932857	0.537619	0.361905	0.126	0.075619	0.161905	0.064571	0.078571	0.128762	0.186571	0.107524	0.072381	0.556614	0.111323	0.598114	0.119623	0.291655	0.55158	0.156765	0.443429
run26-A02-cor/run26-A02-cor.data	0.705238	0.403333	0.819048	0.298095	0.436667	0.641429	0.919048	0.501905	0.151429	0.141048	0.080667	0.16381	0.059619	0.087333	0.128286	0.18381	0.100381	0.030286	0.541799	0.10836	0.580999	0.1162	0.300062	0.541677	0.158262	0.451204
run27-A02-cor/run27-A02-cor.data	0.595238	0.331905	0.857619	0.289048	0.514762	0.56619	0.984762	0.389524	0.238571	0.119048	0.066381	0.171524	0.05781	0.102952	0.113238	0.196952	0.077905	0.047714	0.529735	0.105947	0.572435	0.114487	0.295588	0.547084	0.157328	0.448436
run28-A02-cor/run28-A02-cor.data	0.471905	0.367143	0.712857	0.33	0.492857	0.652381	0.972381	0.497143	0.249048	0.094381	0.073429	0.142571	0.066	0.098571	0.130476	0.194476	0.099429	0.04981	0.527302	0.10546	0.566502	0.1133	0.297333	0.553685	0.148982	0.446232
run29-A02-cor/run29-A02-cor.data	0.692857	0.380952	0.739524	0.328571	0.578095	0.670952	1.10238	0.459048	0.163333	0.138571	0.07619	0.147905	0.065714	0.115619	0.13419	0.220476	0.09181	0.032667	0.568413	0.113683	0.613513	0.122703	0.298951	0.537104	0.163946	0.446306
run2-A02-cor/run2-A02-cor.data	0.562381	0.284762	0.708571	0.276667	0.469048	0.624762	0.920476	0.57	0.227143	0.112476	0.056952	0.141714	0.055333	0.09381	0.124952	0.184095	0.114	0.045429	0.515979	0.103196	0.552779	0.110556	0.299464	0.537974	0.162562	0.448702
run30-A02-cor/run30-A02-cor.data	0.628571	0.400952	0.750952	0.210952	0.559048	0.654286	0.939524	0.450476	0.200952	0.125714	0.08019	0.15019	0.04219	0.11181	0.130857	0.187905	0.090095	0.04019	0.532857	0.106571	0.570857	0.114171	0.2968	0.549311	0.153889	0.44271
run31-A02-cor/run31-A02-cor.data	0.600476	0.385238	0.81	0.39	0.517143	0.571429	1.08095	0.465238	0.118571	0.120095	0.077048	0.162	0.078	0.103429	0.114286	0.21619	0.093048	0.023714	0.548783	0.109757	0.591483	0.118297	0.294621	0.553162	0.152217	0.44596
run32-A02-cor/run32-A02-cor.data	0.679048	0.394286	0.614762	0.315714	0.462381	0.686667	0.952381	0.374286	0.154286	0.13581	0.078857	0.122952	0.063143	0.092476	0.137333	0.190476	0.074857	0.030857	0.514868	0.102974	0.554068	0.110814	0.291163	0.551337	0.1575	0.443617
run3-A02-cor/run3-A02-cor.data	0.64619	0.33381	0.741429	0.367619	0.482857	0.610952	1.07857	0.450952	0.213333	0.129238	0.066762	0.148286	0.073524	0.096571	0.12219	0.215714	0.09019	0.042667	0.547302	0.10946	0.590002	0.118	0.296899	0.542254	0.160847	0.446926
run4-A02-cor/run4-A02-cor.data	0.702857	0.335238	0.739524	0.326667	0.525714	0.437143	1.02381	0.455238	0.181429	0.140571	0.067048	0.147905	0.065333	0.105143	0.087429	0.204762	0.091048	0.036286	0.525291	0.105058	0.570391	0.114078	0.299922	0.534436	0.165641	0.447567
run5-A02-cor/run5-A02-cor.data	0.72	0.342857	0.659048	0.323333	0.572857	0.606667	0.911905	0.529048	0.295714	0.144	0.068571	0.13181	0.064667	0.114571	0.121333	0.182381	0.10581	0.059143	0.55127	0.110254	0.59047	0.118094	0.293955	0.546917	0.159128	0.442712
run6-A02-cor/run6-A02-cor.data	0.665714	0.380476	0.732857	0.299524	0.424762	0.649048	1.05095	0.490476	0.21381	0.133143	0.076095	0.146571	0.059905	0.084952	0.12981	0.21019	0.098095	0.042762	0.545291	0.109058	0.583291	0.116658	0.300782	0.536757	0.162461	0.444316
run7-A02-cor/run7-A02-cor.data	0.611429	0.295238	0.68619	0.378095	0.45619	0.606667	1.03381	0.519048	0.239048	0.122286	0.059048	0.137238	0.075619	0.091238	0.121333	0.206762	0.10381	0.04781	0.53619	0.107238	0.57539	0.115078	0.29854	0.53156	0.169899	0.445764
run8-A02-cor/run8-A02-cor.data	0.520476	0.31619	0.9	0.277619	0.561429	0.592857	1.06476	0.361429	0.285714	0.104095	0.063238	0.18	0.055524	0.112286	0.118571	0.212952	0.072286	0.057143	0.542275	0.108455	0.583775	0.116755	0.29602	0.544126	0.159854	0.445429
run9-A02-cor/run9-A02-cor.data	0.707619	0.318571	0.742857	0.268571	0.429524	0.76619	0.94619	0.530476	0.212381	0.141524	0.063714	0.148571	0.053714	0.085905	0.153238	0.189238	0.106095	0.042476	0.546931	0.109386	0.590831	0.118166	0.295516	0.548595	0.155889	0.44889
MPerez.19luRAQVfa_/MPerez.19luRAQVfa_.data	0.69381	0.392381	0.934286	0.439524	0.459048	0.762381	1.07476	0.439048	0.138095	0.138762	0.078476	0.186857	0.087905	0.09181	0.152476	0.214952	0.08781	0.027619	0.592593	0.118519	0.641193	0.128239	0.296983	0.541018	0.161998	0.44798
MPerez.5R6TQi8azf_/MPerez.5R6TQi8azf_.data	0.888571	0.395714	0.963333	0.317143	0.580952	0.486667	1.05333	0.473333	0.211429	0.177714	0.079143	0.192667	0.063429	0.11619	0.097333	0.210667	0.094667	0.042286	0.59672	0.119344	0.64412	0.128824	0.303096	0.535972	0.160931	0.447607
MPerez.68FSBCAt4i_/MPerez.68FSBCAt4i_.data	0.624762	0.36381	0.779048	0.331429	0.540952	0.865714	1.28762	0.530476	0.17381	0.124952	0.072762	0.15581	0.066286	0.10819	0.173143	0.257524	0.106095	0.034762	0.610847	0.122169	0.665347	0.133069	0.282322	0.563352	0.154326	0.440831
MPerez.7KH5aC0uA4_/MPerez.7KH5aC0uA4_.data	0.722857	0.39381	0.907143	0.354286	0.543333	0.645238	1.08381	0.511429	0.222381	0.144571	0.078762	0.181429	0.070857	0.108667	0.129048	0.216762	0.102286	0.044476	0.598254	0.119651	0.645654	0.129131	0.295444	0.544872	0.159683	0.446131
MPerez.97Rv4pUy0x_/MPerez.97Rv4pUy0x_.data	0.768095	0.343333	0.801905	0.41	0.514286	0.652381	1.10095	0.591429	0.204286	0.153619	0.068667	0.160381	0.082	0.102857	0.130476	0.22019	0.118286	0.040857	0.598519	0.119704	0.637719	0.127544	0.291349	0.547207	0.161444	0.446652
MPerez.9OpWkvGPNk_/MPerez.9OpWkvGPNk_.data	0.690476	0.390952	0.81381	0.348095	0.539048	0.678571	1.14429	0.49381	0.19381	0.138095	0.07819	0.162762	0.069619	0.10781	0.135714	0.228857	0.098762	0.038762	0.588095	0.117619	0.629595	0.125919	0.286202	0.539287	0.174511	0.439021
MPerez.Aqfp6r79BS_/MPerez.Aqfp6r79BS_.data	0.626667	0.36381	0.790952	0.343333	0.470476	0.78381	1.22905	0.540476	0.415238	0.125333	0.072762	0.15819	0.068667	0.094095	0.156762	0.24581	0.108095	0.083048	0.618201	0.12364	0.658501	0.1317	0.291511	0.537458	0.171031	0.440506
MPerez.AYhYihxHxc_/MPerez.AYhYihxHxc_.data	0.81619	0.42619	0.918571	0.346667	0.598095	0.762381	0.994762	0.491429	0.294286	0.163238	0.085238	0.183714	0.069333	0.119619	0.152476	0.198952	0.098286	0.058857	0.627619	0.125524	0.667919	0.133584	0.290308	0.551182	0.15851	0.444509
MPerez.BnPeu5irnP_/MPerez.BnPeu5irnP_.data	0.940952	0.422857	0.706667	0.287143	0.488095	0.871429	1.04429	0.461429	0.294762	0.18819	0.084571	0.141333	0.057429	0.097619	0.174286	0.208857	0.092286	0.058952	0.613069	0.122614	0.653369	0.130674	0.29831	0.548577	0.153113	0.445272
MPerez.CouaMO4AA7_/MPerez.CouaMO4AA7_.data	0.746667	0.330476	0.933333	0.329524	0.521905	0.82	1.05238	0.448095	0.132857	0.149333	0.066095	0.186667	0.065905	0.104381	0.164	0.210476	0.089619	0.026571	0.590582	0.118116	0.630882	0.126176	0.305893	0.536319	0.157789	0.447507
MPerez.cq2DprpImS_/MPerez.cq2DprpImS_.data	0.762381	0.396667	0.952857	0.429048	0.330952	0.704762	1.07667	0.612381	0.260476	0.152476	0.079333	0.190571	0.08581	0.06619	0.140952	0.215333	0.122476	0.052095	0.614021	0.122804	0.663821	0.132764	0.295979	0.543569	0.160452	0.443462
MPerez.dR8Pkhealh_/MPerez.dR8Pkhealh_.data	0.683333	0.336667	0.878095	0.318571	0.519048	0.662381	1.10048	0.520476	0.122857	0.136667	0.067333	0.175619	0.063714	0.10381	0.132476	0.220095	0.104095	0.024571	0.571323	0.114265	0.609323	0.121865	0.289549	0.558852	0.151599	0.444623
MPerez.eaocl0zdgg_/MPerez.eaocl0zdgg_.data	0.72619	0.35381	0.894762	0.381905	0.624286	0.711905	1.03238	0.524762	0.285238	0.145238	0.070762	0.178952	0.076381	0.124857	0.142381	0.206476	0.104952	0.057048	0.615026	0.123005	0.651826	0.130365	0.277504	0.564698	0.157798	0.440169
MPerez.eUFM6EedJi_/MPerez.eUFM6EedJi_.data	0.815238	0.386667	0.930476	0.334286	0.510476	0.782381	1.07286	0.42381	0.191429	0.163048	0.077333	0.186095	0.066857	0.102095	0.156476	0.214571	0.084762	0.038286	0.605291	0.121058	0.653191	0.130638	0.298183	0.550089	0.151728	0.446121
MPerez.FVrIEzLTQ5_/MPerez.FVrIEzLTQ5_.data	0.75	0.335714	0.98	0.375238	0.530952	0.72	1.06619	0.49381	0.149524	0.15	0.067143	0.196	0.075048	0.10619	0.144	0.213238	0.098762	0.029905	0.600159	0.120032	0.646459	0.129292	0.293914	0.545138	0.160948	0.444579
MPerez.GA29y5A82S_/MPerez.GA29y5A82S_.data	0.66	0.421905	0.958571	0.342857	0.635238	0.796667	0.956667	0.547619	0.287143	0.132	0.084381	0.191714	0.068571	0.127048	0.159333	0.191333	0.109524	0.057429	0.622963	0.124593	0.666863	0.133373	0.29708	0.535473	0.167447	0.442778
MPerez.hTNLrJD05v_/MPerez.hTNLrJD05v_.data	0.70619	0.452857	0.835714	0.350952	0.400952	0.815238	1.13048	0.492381	0.128095	0.141238	0.090571	0.167143	0.07019	0.08019	0.163048	0.226095	0.098476	0.025619	0.590317	0.118063	0.629517	0.125903	0.2962	0.544622	0.159177	0.445594
MPerez.LQAHGZKBvG_/MPerez.LQAHGZKBvG_.data	0.709524	0.359048	0.87619	0.382857	0.639048	0.648571	0.993333	0.567619	0.187143	0.141905	0.07181	0.175238	0.076571	0.12781	0.129714	0.198667	0.113524	0.037429	0.595926	0.119185	0.635126	0.127025	0.305374	0.535483	0.159143	0.449221
MPerez.MHJjozkIOP_/MPerez.MHJjozkIOP_.data	0.589524	0.450476	0.897619	0.455714	0.587619	0.584762	1.02429	0.43619	0.28	0.117905	0.090095	0.179524	0.091143	0.117524	0.116952	0.204857	0.087238	0.056	0.589577	0.117915	0.633477	0.126695	0.294104	0.554083	0.151813	0.445912
MPerez.NAuBbRPeLd_/MPerez.NAuBbRPeLd_.data	0.654762	0.391429	0.871429	0.369524	0.501429	0.725238	1.09238	0.486667	0.179524	0.130952	0.078286	0.174286	0.073905	0.100286	0.145048	0.218476	0.097333	0.035905	0.58582	0.117164	0.63092	0.126184	0.289546	0.547341	0.163114	0.438601
MPerez.nissGabK4u_/MPerez.nissGabK4u_.data	0.891905	0.357143	0.745714	0.343333	0.529048	0.659524	1.01191	0.506667	0.230952	0.178381	0.071429	0.149143	0.068667	0.10581	0.131905	0.202381	0.101333	0.04619	0.586243	0.117249	0.628943	0.125789	0.283092	0.553587	0.163322	0.439324
MPerez.p3c5jGoigy_/MPerez.p3c5jGoigy_.data	0.8	0.317619	0.744762	0.276667	0.615714	0.636667	0.917143	0.521905	0.272857	0.16	0.063524	0.148952	0.055333	0.123143	0.127333	0.183429	0.104381	0.054571	0.567037	0.113407	0.608537	0.121707	0.295023	0.53814	0.166837	0.442311
MPerez.qfb4b1KUQx_/MPerez.qfb4b1KUQx_.data	0.695238	0.391429	0.708095	0.261429	0.568095	0.726667	1.06333	0.50381	0.256667	0.139048	0.078286	0.141619	0.052286	0.113619	0.145333	0.212667	0.100762	0.051333	0.574974	0.114995	0.621274	0.124255	0.279408	0.543382	0.177209	0.443633
MPerez.qi7z4IBWkT_/MPerez.qi7z4IBWkT_.data	0.806667	0.448095	0.875238	0.292381	0.705238	0.718571	1.03191	0.479524	0.280476	0.161333	0.089619	0.175048	0.058476	0.141048	0.143714	0.206381	0.095905	0.056095	0.626455	0.125291	0.664455	0.132891	0.278662	0.568278	0.15306	0.44261
MPerez.r5S20Q7F8m_/MPerez.r5S20Q7F8m_.data	0.67	0.381905	0.933333	0.430476	0.46619	0.734762	1.04905	0.44381	0.245238	0.134	0.076381	0.186667	0.086095	0.093238	0.146952	0.20981	0.088762	0.049048	0.594974	0.118995	0.636974	0.127395	0.294005	0.549734	0.156261	0.449526
MPerez.tQx88wVr8O_/MPerez.tQx88wVr8O_.data	0.778571	0.405714	0.930476	0.453333	0.524762	0.524762	1.19238	0.552857	0.16381	0.155714	0.081143	0.186095	0.090667	0.104952	0.104952	0.238476	0.110571	0.032762	0.614074	0.122815	0.656274	0.131255	0.279617	0.57215	0.148233	0.444539
MPerez.wLjj1pbGlB_/MPerez.wLjj1pbGlB_.data	0.852381	0.378095	0.967143	0.415714	0.542857	0.675714	1.02286	0.518095	0.162857	0.170476	0.075619	0.193429	0.083143	0.108571	0.135143	0.204571	0.103619	0.032571	0.615079	0.123016	0.655379	0.131076	0.298992	0.537226	0.163782	0.448007
MPerez.ycbl9tRC5C_/MPerez.ycbl9tRC5C_.data	0.757143	0.382857	0.805714	0.33619	0.592857	0.631429	1.05714	0.512857	0.229048	0.151429	0.076571	0.161143	0.067238	0.118571	0.126286	0.211429	0.102571	0.04581	0.589471	0.117894	0.635771	0.127154	0.287167	0.557665	0.155169	0.448019
MPerez.YM4Pwt772h_/MPerez.YM4Pwt772h_.data	0.800476	0.322381	0.840952	0.38381	0.553333	0.632857	1.25571	0.492857	0.207143	0.160095	0.064476	0.16819	0.076762	0.110667	0.126571	0.251143	0.098571	0.041429	0.609947	0.121989	0.657347	0.131469	0.288495	0.556117	0.155388	0.446934
MPerez.Za0kTZISgT_/MPerez.Za0kTZISgT_.data	0.68619	0.376667	0.877143	0.502381	0.468095	0.787143	1.03238	0.546667	0.224762	0.137238	0.075333	0.175429	0.100476	0.093619	0.157429	0.206476	0.109333	0.044952	0.61127	0.122254	0.65637	0.131274	0.289555	0.540201	0.170244	0.447354
MPerez.zmCyfpyo1B_/MPerez.zmCyfpyo1B_.data	0.737143	0.431905	0.879048	0.368095	0.53	0.663333	0.960476	0.559524	0.292381	0.147429	0.086381	0.17581	0.073619	0.106	0.132667	0.192095	0.111905	0.058476	0.602434	0.120487	0.643934	0.128787	0.296604	0.549654	0.153741	0.44124
MPerez.zYkkIDepm6_/MPerez.zYkkIDepm6_.data	0.847143	0.380476	0.899048	0.397143	0.442857	0.84619	1.07905	0.538095	0.213333	0.169429	0.076095	0.17981	0.079429	0.088571	0.169238	0.21581	0.107619	0.042667	0.627037	0.125407	0.673337	0.134667	0.293944	0.546137	0.159919	0.44347
AVERAGE	0.701714	0.391209	0.853253	0.391846	0.581641	0.754059	1.12495	0.602403	0.34315	0.152651	0.102857	0.207574	0.1276	0.177867	0.224658	0.311144	0.218942	0.179399	0.570095	0.114019	0.61245	0.12249	0.29372	0.545852	0.160428	0.444548
STDEV	0.100229	0.20704	0.285098	0.458723	0.561365	0.667072	0.744816	0.933394	1.09231	0.108349	0.239138	0.352233	0.487974	0.607633	0.727763	0.84278	0.980259	1.11123	0.0353149	0.00706298	0.0365427	0.00730854	0.00684619	0.00912352	0.00601076	0.00303116
