# Supplementary material for: Analysis of Secondary Structure Biases in Naturally Presented HLA-I Ligands
Source: Front Immunol. 2019 Nov 22;10:2731. doi: 10.3389/fimmu.2019.02731 (PMC6883762; doi:10.3389/fimmu.2019.02731)
Supplement: Supplementary file 3 [file Table_3.XLSX]

## Sheet: HLA.A03-cor-summary
Converged set names	Average distance per amino acid position (100)									Average distance per amino acid position (20)									d		f
Run-name	1	2	3	4	5	6	7	8	9	1	2	3	4	5	6	7	8	9	PWM(100)	PWM(20)	FitMAx(100)	FitMax(20)	Coil	helix	Strand	SESA
run10-A03-cor/run10-A03-cor.data	0.579048	0.65381	1.33762	0.75	0.868095	0.902381	0.725238	0.794286	0.402381	0.11581	0.130762	0.267524	0.15	0.173619	0.180476	0.145048	0.158857	0.080476	0.779206	0.155841	0.836306	0.167261	0.35296	0.452386	0.194653	0.490083
run11-A03-cor/run11-A03-cor.data	0.642381	0.73619	1.29476	0.541905	1.04714	0.81381	0.802381	0.725238	0.370952	0.128476	0.147238	0.258952	0.108381	0.209429	0.162762	0.160476	0.145048	0.07419	0.774974	0.154995	0.835074	0.167015	0.340771	0.465022	0.194207	0.485197
run12-A03-cor/run12-A03-cor.data	0.569524	0.781429	1.15762	0.659524	0.897619	0.719048	0.831905	0.732857	0.442381	0.113905	0.156286	0.231524	0.131905	0.179524	0.14381	0.166381	0.146571	0.088476	0.754656	0.150931	0.812756	0.162551	0.353429	0.44851	0.198062	0.484178
run13-A03-cor/run13-A03-cor.data	0.498571	0.625714	1.32381	0.539524	0.930476	0.876667	0.864762	0.84619	0.511429	0.099714	0.125143	0.264762	0.107905	0.186095	0.175333	0.172952	0.169238	0.102286	0.779683	0.155937	0.838783	0.167757	0.363945	0.450522	0.185533	0.489666
run14-A03-cor/run14-A03-cor.data	0.608571	0.677143	1.18762	0.708571	0.995238	0.953333	0.711429	0.668095	0.491429	0.121714	0.135429	0.237524	0.141714	0.199048	0.190667	0.142286	0.133619	0.098286	0.777937	0.155587	0.835637	0.167127	0.351607	0.459636	0.188757	0.490261
run15-A03-cor/run15-A03-cor.data	0.554762	0.664286	1.23809	0.665714	0.827619	0.83381	0.782381	0.781429	0.47619	0.110952	0.132857	0.247619	0.133143	0.165524	0.166762	0.156476	0.156286	0.095238	0.758254	0.151651	0.820054	0.164011	0.350205	0.474925	0.17487	0.490338
run16-A03-cor/run16-A03-cor.data	0.584762	0.705238	1.22714	0.646667	0.9	0.857143	0.661429	0.807619	0.452857	0.116952	0.141048	0.245429	0.129333	0.18	0.171429	0.132286	0.161524	0.090571	0.760317	0.152063	0.815017	0.163003	0.340518	0.474837	0.184645	0.487619
run17-A03-cor/run17-A03-cor.data	0.587143	0.677619	1.25476	0.665238	0.895714	0.963333	0.745238	0.752381	0.429524	0.117429	0.135524	0.250952	0.133048	0.179143	0.192667	0.149048	0.150476	0.085905	0.77455	0.15491	0.83095	0.16619	0.33984	0.467605	0.192555	0.486764
run18-A03-cor/run18-A03-cor.data	0.66	0.696667	1.18	0.707143	1.05429	0.760476	0.810952	0.704762	0.41	0.132	0.139333	0.236	0.141429	0.210857	0.152095	0.16219	0.140952	0.082	0.776032	0.155206	0.832732	0.166546	0.353754	0.45361	0.192636	0.486356
run19-A03-cor/run19-A03-cor.data	0.59	0.789048	1.32095	0.73619	0.91619	0.727619	0.740476	0.693333	0.442857	0.118	0.15781	0.26419	0.147238	0.183238	0.145524	0.148095	0.138667	0.088571	0.772963	0.154593	0.833063	0.166613	0.357358	0.451685	0.190957	0.486511
run1-A03-cor/run1-A03-cor.data	0.550952	0.722381	1.14	0.638571	0.987143	0.847143	0.737619	0.823333	0.361429	0.11019	0.144476	0.228	0.127714	0.197429	0.169429	0.147524	0.164667	0.072286	0.756508	0.151302	0.809508	0.161902	0.35889	0.450475	0.190634	0.483004
run20-A03-cor/run20-A03-cor.data	0.610476	0.572857	1.19238	0.598095	0.934762	0.871905	0.774286	0.86619	0.533333	0.122095	0.114571	0.238476	0.119619	0.186952	0.174381	0.154857	0.173238	0.106667	0.772698	0.15454	0.827398	0.16548	0.350247	0.459372	0.19038	0.488546
run21-A03-cor/run21-A03-cor.data	0.592381	0.685714	1.25857	0.672857	0.831429	0.906667	0.821905	0.689524	0.426667	0.118476	0.137143	0.251714	0.134571	0.166286	0.181333	0.164381	0.137905	0.085333	0.765079	0.153016	0.823779	0.164756	0.35603	0.449395	0.194575	0.491214
run22-A03-cor/run22-A03-cor.data	0.585714	0.715238	1.08667	0.66619	0.941905	0.891905	0.779524	0.67	0.495714	0.117143	0.143048	0.217333	0.133238	0.188381	0.178381	0.155905	0.134	0.099143	0.759206	0.151841	0.813606	0.162721	0.35549	0.457689	0.186821	0.487008
run23-A03-cor/run23-A03-cor.data	0.504286	0.704762	1.36333	0.603333	0.969524	0.876667	0.714286	0.67619	0.469048	0.100857	0.140952	0.272667	0.120667	0.193905	0.175333	0.142857	0.135238	0.09381	0.764603	0.152921	0.822303	0.164461	0.354357	0.460453	0.185191	0.484771
run24-A03-cor/run24-A03-cor.data	0.616667	0.639048	1.17905	0.678571	0.930476	0.78381	0.840952	0.758095	0.446667	0.123333	0.12781	0.23581	0.135714	0.186095	0.156762	0.16819	0.151619	0.089333	0.763704	0.152741	0.818104	0.163621	0.348556	0.46239	0.189054	0.485702
run25-A03-cor/run25-A03-cor.data	0.649048	0.711429	1.1419	0.669048	0.914762	0.902381	0.70381	0.793333	0.447143	0.12981	0.142286	0.228381	0.13381	0.182952	0.180476	0.140762	0.158667	0.089429	0.770317	0.154063	0.827017	0.165403	0.352911	0.460513	0.186576	0.487734
run26-A03-cor/run26-A03-cor.data	0.600952	0.446667	1.14571	0.62	0.972381	0.924762	0.732381	0.745714	0.424762	0.12019	0.089333	0.229143	0.124	0.194476	0.184952	0.146476	0.149143	0.084952	0.734815	0.146963	0.789215	0.157843	0.357646	0.442419	0.199935	0.481672
run27-A03-cor/run27-A03-cor.data	0.554286	0.772381	1.18714	0.597619	0.848095	0.875238	0.725714	0.705238	0.510476	0.110857	0.154476	0.237429	0.119524	0.169619	0.175048	0.145143	0.141048	0.102095	0.75291	0.150582	0.81361	0.162722	0.346693	0.45993	0.193377	0.483359
run28-A03-cor/run28-A03-cor.data	0.592381	0.624762	1.14667	0.630952	0.890476	0.788095	0.754762	0.700476	0.448095	0.118476	0.124952	0.229333	0.12619	0.178095	0.157619	0.150952	0.140095	0.089619	0.730741	0.146148	0.788141	0.157628	0.347312	0.468453	0.184236	0.488184
run29-A03-cor/run29-A03-cor.data	0.538571	0.679524	1.12905	0.758095	0.923333	0.861905	0.784762	0.791429	0.47	0.107714	0.135905	0.22581	0.151619	0.184667	0.172381	0.156952	0.158286	0.094	0.770741	0.154148	0.825441	0.165088	0.348135	0.452997	0.198868	0.48854
run2-A03-cor/run2-A03-cor.data	0.639524	0.707143	1.13238	0.697619	0.829048	0.922381	0.77381	0.740476	0.447619	0.127905	0.141429	0.226476	0.139524	0.16581	0.184476	0.154762	0.148095	0.089524	0.765556	0.153111	0.817156	0.163431	0.350672	0.464142	0.185186	0.487545
run30-A03-cor/run30-A03-cor.data	0.62619	0.56619	1.23667	0.677143	0.871429	0.965714	0.814762	0.707143	0.396667	0.125238	0.113238	0.247333	0.135429	0.174286	0.193143	0.162952	0.141429	0.079333	0.762434	0.152487	0.823134	0.164627	0.357129	0.452515	0.190355	0.485819
run31-A03-cor/run31-A03-cor.data	0.576667	0.678571	1.3419	0.659524	1.0819	0.750476	0.828571	0.702857	0.467619	0.115333	0.135714	0.268381	0.131905	0.216381	0.150095	0.165714	0.140571	0.093524	0.787566	0.157513	0.846266	0.169253	0.353892	0.462036	0.184073	0.488429
run32-A03-cor/run32-A03-cor.data	0.603333	0.584762	1.08762	0.689048	0.912381	0.840952	0.781905	0.737143	0.469048	0.120667	0.116952	0.217524	0.13781	0.182476	0.16819	0.156381	0.147429	0.09381	0.745132	0.149026	0.800832	0.160166	0.345613	0.467692	0.186696	0.486063
run3-A03-cor/run3-A03-cor.data	0.638095	0.811429	1.13048	0.739524	0.917619	0.90381	0.704286	0.778571	0.481429	0.127619	0.162286	0.226095	0.147905	0.183524	0.180762	0.140857	0.155714	0.096286	0.789471	0.157894	0.839771	0.167954	0.361074	0.4525	0.186426	0.489803
run4-A03-cor/run4-A03-cor.data	0.531429	0.65619	1.26286	0.564286	0.985238	1.02952	0.78381	0.690952	0.399524	0.106286	0.131238	0.252571	0.112857	0.197048	0.205905	0.156762	0.13819	0.079905	0.76709	0.153418	0.82679	0.165358	0.349997	0.455518	0.194485	0.486313
run5-A03-cor/run5-A03-cor.data	0.485238	0.832857	1.20095	0.71381	0.848095	0.730952	0.755238	0.658095	0.372381	0.097048	0.166571	0.24019	0.142762	0.169619	0.14619	0.151048	0.131619	0.074476	0.733069	0.146614	0.786869	0.157374	0.352672	0.46075	0.186579	0.485024
run6-A03-cor/run6-A03-cor.data	0.568095	0.593333	1.19952	0.56	0.998571	0.772381	0.733333	0.820476	0.415238	0.113619	0.118667	0.239905	0.112	0.199714	0.154476	0.146667	0.164095	0.083048	0.740106	0.148021	0.797506	0.159501	0.352166	0.461424	0.18641	0.485315
run7-A03-cor/run7-A03-cor.data	0.564286	0.612857	1.22191	0.730952	0.986667	0.971429	0.721905	0.73381	0.435714	0.112857	0.122571	0.244381	0.14619	0.197333	0.194286	0.144381	0.146762	0.087143	0.775503	0.155101	0.832203	0.166441	0.351988	0.460356	0.187657	0.487129
run8-A03-cor/run8-A03-cor.data	0.532857	0.845714	1.08238	0.60381	0.938571	0.984762	0.850476	0.781429	0.478095	0.106571	0.169143	0.216476	0.120762	0.187714	0.196952	0.170095	0.156286	0.095619	0.788677	0.157735	0.844777	0.168955	0.352343	0.461636	0.186021	0.48962
run9-A03-cor/run9-A03-cor.data	0.605714	0.772381	1.17762	0.66	0.898571	0.824286	0.67	0.682381	0.42	0.121143	0.154476	0.235524	0.132	0.179714	0.164857	0.134	0.136476	0.084	0.745661	0.149132	0.803361	0.160672	0.35464	0.45415	0.19121	0.488529
MPerez.47S4uEyEDc_/MPerez.47S4uEyEDc_.data	0.678571	0.86619	1.32857	0.903333	0.958095	1.03857	0.903333	0.941429	0.554286	0.135714	0.173238	0.265714	0.180667	0.191619	0.207714	0.180667	0.188286	0.110857	0.908042	0.181608	0.972842	0.194568	0.344343	0.471744	0.183914	0.485375
MPerez.5yhRuPE91a_/MPerez.5yhRuPE91a_.data	0.799524	0.799524	1.35667	0.902381	0.995238	0.921429	0.852381	0.898571	0.432381	0.159905	0.159905	0.271333	0.180476	0.199048	0.184286	0.170476	0.179714	0.086476	0.884233	0.176847	0.951133	0.190227	0.352264	0.466605	0.181132	0.48966
MPerez.7HJaFFdGcC_/MPerez.7HJaFFdGcC_.data	0.723333	0.907619	1.31095	0.651429	1.03809	1.03286	0.860476	0.84	0.505714	0.144667	0.181524	0.26219	0.130286	0.207619	0.206571	0.172095	0.168	0.101143	0.874497	0.174899	0.935197	0.187039	0.344455	0.478131	0.177414	0.488252
MPerez.7wYBBvHmi0_/MPerez.7wYBBvHmi0_.data	0.794762	0.768095	1.40476	0.704762	1.05619	1.03143	0.905714	0.772381	0.518095	0.158952	0.153619	0.280952	0.140952	0.211238	0.206286	0.181143	0.154476	0.103619	0.884021	0.176804	0.951821	0.190364	0.359345	0.447489	0.193167	0.489217
MPerez.9B1LB9FXfx_/MPerez.9B1LB9FXfx_.data	0.660476	0.779524	1.43429	0.683333	1.03809	1.05857	0.839048	0.799524	0.512857	0.132095	0.155905	0.286857	0.136667	0.207619	0.211714	0.16781	0.159905	0.102571	0.867302	0.17346	0.930102	0.18602	0.352062	0.460041	0.187898	0.488617
MPerez.9WR2VPDAIa_/MPerez.9WR2VPDAIa_.data	0.592381	0.806667	1.27381	0.807143	0.985714	0.974762	0.763333	0.925714	0.462381	0.118476	0.161333	0.254762	0.161429	0.197143	0.194952	0.152667	0.185143	0.092476	0.843545	0.168709	0.903645	0.180729	0.358585	0.455049	0.186366	0.486391
MPerez.a2KLN8BTPu_/MPerez.a2KLN8BTPu_.data	0.648095	0.95381	1.29667	0.742381	1.02143	1.13619	0.92381	0.957619	0.559524	0.129619	0.190762	0.259333	0.148476	0.204286	0.227238	0.184762	0.191524	0.111905	0.915503	0.183101	0.979403	0.195881	0.350968	0.466154	0.182877	0.492169
MPerez.c4HterN5xL_/MPerez.c4HterN5xL_.data	0.609048	0.821429	1.29762	0.801905	0.904762	0.98	0.984762	0.879048	0.522381	0.12181	0.164286	0.259524	0.160381	0.180952	0.196	0.196952	0.17581	0.104476	0.866772	0.173354	0.929272	0.185854	0.340641	0.469758	0.189601	0.485501
MPerez.C5TKCJF4ub_/MPerez.C5TKCJF4ub_.data	0.685714	0.971905	1.43571	0.724286	1.12429	0.946667	0.954762	0.88	0.537619	0.137143	0.194381	0.287143	0.144857	0.224857	0.189333	0.190952	0.176	0.107524	0.917884	0.183577	0.989784	0.197957	0.331629	0.485712	0.18266	0.487836
MPerez.cerCcF2BRW_/MPerez.cerCcF2BRW_.data	0.734286	0.820952	1.32952	0.765714	1.09762	0.94	0.897619	0.82381	0.501429	0.146857	0.16419	0.265905	0.153143	0.219524	0.188	0.179524	0.164762	0.100286	0.878995	0.175799	0.938695	0.187739	0.347392	0.468348	0.18426	0.488487
MPerez.CIcTe5ypsy_/MPerez.CIcTe5ypsy_.data	0.683333	0.760952	1.22762	0.72	0.947143	0.932857	0.994762	0.84	0.531429	0.136667	0.15219	0.245524	0.144	0.189429	0.186571	0.198952	0.168	0.106286	0.848677	0.169735	0.911577	0.182315	0.359952	0.45178	0.188268	0.490115
MPerez.CWUxgWau2M_/MPerez.CWUxgWau2M_.data	0.549524	0.890476	1.33667	0.766667	0.993333	0.988095	1.07571	0.91619	0.527143	0.109905	0.178095	0.267333	0.153333	0.198667	0.197619	0.215143	0.183238	0.105429	0.893757	0.178751	0.972757	0.194551	0.346763	0.465377	0.187861	0.483844
MPerez.IQWoeocJuA_/MPerez.IQWoeocJuA_.data	0.466667	0.952857	1.42429	0.920952	0.902857	1.00905	0.849524	0.82	0.528571	0.093333	0.190571	0.284857	0.18419	0.180571	0.20181	0.169905	0.164	0.105714	0.874974	0.174995	0.939574	0.187915	0.351473	0.460796	0.18773	0.489178
MPerez.JowR6fLqSN_/MPerez.JowR6fLqSN_.data	0.551905	0.768571	1.38714	0.808571	0.996667	1.12095	0.709524	0.823333	0.512381	0.110381	0.153714	0.277429	0.161714	0.199333	0.22419	0.141905	0.164667	0.102476	0.853228	0.170646	0.916028	0.183206	0.349249	0.460496	0.190255	0.485285
MPerez.KJyyzzd4s4_/MPerez.KJyyzzd4s4_.data	0.72619	0.725714	1.23429	0.829048	0.980952	0.917143	0.924762	0.917619	0.542857	0.145238	0.145143	0.246857	0.16581	0.19619	0.183429	0.184952	0.183524	0.108571	0.866508	0.173302	0.927308	0.185462	0.343372	0.470748	0.18588	0.485412
MPerez.KwWSyZ32yJ_/MPerez.KwWSyZ32yJ_.data	0.597619	0.879524	1.56048	0.788571	0.929048	0.993333	0.92381	0.81381	0.615714	0.119524	0.175905	0.312095	0.157714	0.18581	0.198667	0.184762	0.162762	0.123143	0.900212	0.180042	0.974112	0.194822	0.347727	0.47258	0.179692	0.488701
MPerez.lher6ZEBK4_/MPerez.lher6ZEBK4_.data	0.571905	0.802857	1.44905	0.772381	0.972381	1.05333	0.877619	0.712857	0.425714	0.114381	0.160571	0.28981	0.154476	0.194476	0.210667	0.175524	0.142571	0.085143	0.848677	0.169735	0.916477	0.183295	0.344061	0.468687	0.187251	0.487113
MPerez.mcGhhqyLji_/MPerez.mcGhhqyLji_.data	0.717619	0.697143	1.24286	0.734286	1.09476	0.999524	0.945238	0.850952	0.497619	0.143524	0.139429	0.248571	0.146857	0.218952	0.199905	0.189048	0.17019	0.099524	0.864444	0.172889	0.927644	0.185529	0.347429	0.459191	0.19338	0.482532
MPerez.mvvadBwyKL_/MPerez.mvvadBwyKL_.data	0.66	0.827619	1.23714	0.658095	0.978095	0.928095	1.00714	0.855238	0.565714	0.132	0.165524	0.247429	0.131619	0.195619	0.185619	0.201429	0.171048	0.113143	0.85746	0.171492	0.92236	0.184472	0.344629	0.460942	0.194429	0.485663
MPerez.n7OiI3lyEb_/MPerez.n7OiI3lyEb_.data	0.58381	0.764286	1.38667	0.832381	0.961905	0.965714	0.838095	0.80381	0.478571	0.116762	0.152857	0.277333	0.166476	0.192381	0.193143	0.167619	0.160762	0.095714	0.846138	0.169228	0.908938	0.181788	0.346824	0.471352	0.181823	0.487634
MPerez.qRE9yhA7ep_/MPerez.qRE9yhA7ep_.data	0.674762	0.811905	1.26191	0.694762	1.03619	1.10286	0.906667	0.919524	0.550476	0.134952	0.162381	0.252381	0.138952	0.207238	0.220571	0.181333	0.183905	0.110095	0.884339	0.176868	0.948139	0.189628	0.361067	0.44964	0.189293	0.48325
MPerez.Qujx6H4Afa_/MPerez.Qujx6H4Afa_.data	0.645238	0.819048	1.28619	0.935714	1.06714	1.02191	0.883333	0.785238	0.63	0.129048	0.16381	0.257238	0.187143	0.213429	0.204381	0.176667	0.157048	0.126	0.89709	0.179418	0.96489	0.192978	0.34579	0.474153	0.180057	0.487948
MPerez.rNdYRbUPdH_/MPerez.rNdYRbUPdH_.data	0.637143	0.747619	1.25143	0.745238	1.05952	1.16286	0.891905	0.954762	0.591905	0.127429	0.149524	0.250286	0.149048	0.211905	0.232571	0.178381	0.190952	0.118381	0.893598	0.17872	0.956498	0.1913	0.346065	0.467735	0.1862	0.489191
MPerez.RsipGM8lmc_/MPerez.RsipGM8lmc_.data	0.725714	0.901905	1.35524	0.730476	0.997143	1.02333	1.01333	0.905238	0.564762	0.145143	0.180381	0.271048	0.146095	0.199429	0.204667	0.202667	0.181048	0.112952	0.913016	0.182603	0.978816	0.195763	0.346555	0.462159	0.191286	0.485137
MPerez.vU41YbAIF7_/MPerez.vU41YbAIF7_.data	0.711905	0.879048	1.31857	0.795238	1.00809	0.920476	0.94619	0.939048	0.47	0.142381	0.17581	0.263714	0.159048	0.201619	0.184095	0.189238	0.18781	0.094	0.887619	0.177524	0.947119	0.189424	0.357097	0.454155	0.188749	0.491321
MPerez.XFC6ZctRUg_/MPerez.XFC6ZctRUg_.data	0.6	0.858571	1.37476	0.896667	1.01429	1.08714	0.838095	0.747143	0.559524	0.12	0.171714	0.274952	0.179333	0.202857	0.217429	0.167619	0.149429	0.111905	0.886243	0.177249	0.950043	0.190009	0.340918	0.476189	0.182893	0.480435
MPerez.XKdM62JtAb_/MPerez.XKdM62JtAb_.data	0.694762	0.899524	1.37571	0.77	1.01429	0.866667	0.909524	0.850476	0.508571	0.138952	0.179905	0.275143	0.154	0.202857	0.173333	0.181905	0.170095	0.101714	0.876614	0.175323	0.941414	0.188283	0.348624	0.461534	0.189841	0.489539
MPerez.xmX3nGZSxU_/MPerez.xmX3nGZSxU_.data	0.723333	0.760476	1.34524	0.824286	1.15143	0.935714	0.902857	0.725714	0.530476	0.144667	0.152095	0.269048	0.164857	0.230286	0.187143	0.180571	0.145143	0.106095	0.877725	0.175545	0.939525	0.187905	0.346667	0.475321	0.178012	0.486783
MPerez.YGe2SCPi3v_/MPerez.YGe2SCPi3v_.data	0.640476	0.704762	1.3581	0.720952	1.16095	1.04143	0.856667	0.714286	0.548095	0.128095	0.140952	0.271619	0.14419	0.23219	0.208286	0.171333	0.142857	0.109619	0.860635	0.172127	0.923835	0.184767	0.349694	0.456864	0.193442	0.486525
MPerez.yI67xXwvIb_/MPerez.yI67xXwvIb_.data	0.656667	0.862381	1.52476	0.768095	1.03524	0.88	0.882381	0.983333	0.45619	0.131333	0.172476	0.304952	0.153619	0.207048	0.176	0.176476	0.196667	0.091238	0.894339	0.178868	0.959539	0.191908	0.352708	0.456718	0.190574	0.484543
MPerez.Yt4JJtxAG8_/MPerez.Yt4JJtxAG8_.data	0.66	0.814286	1.31095	0.847143	1.11333	0.935714	0.85	0.722857	0.557619	0.132	0.162857	0.26219	0.169429	0.222667	0.187143	0.17	0.144571	0.111524	0.867989	0.173598	0.933789	0.186758	0.342234	0.471071	0.186695	0.485713
MPerez.Z3gDoiu1Pl_/MPerez.Z3gDoiu1Pl_.data	0.614762	0.892381	1.29333	0.916667	0.942857	0.99381	0.953333	0.904762	0.489048	0.122952	0.178476	0.258667	0.183333	0.188571	0.198762	0.190667	0.180952	0.09781	0.888995	0.177799	0.956895	0.191379	0.346172	0.4645	0.189328	0.488765
Average	0.62556	0.776322	1.3012	0.772498	1.03572	1.00885	0.928154	0.907436	0.615934	0.13742	0.17988	0.297163	0.20373	0.268683	0.275616	0.271785	0.279949	0.233956	0.821457	0.164291	0.882286	0.176457	0.35015	0.461821	0.188029	0.487069
STDEV	0.0839944	0.186786	0.238232	0.417304	0.505531	0.636925	0.770466	0.897562	1.05782	0.109547	0.230254	0.341127	0.478596	0.596224	0.721403	0.847774	0.972667	1.10435	0.0606324	0.0121265	0.0649144	0.0129829	0.00613732	0.00873038	0.00504558	0.00244475
