# Supplementary material for: Analysis of Secondary Structure Biases in Naturally Presented HLA-I Ligands
Source: Front Immunol. 2019 Nov 22;10:2731. doi: 10.3389/fimmu.2019.02731 (PMC6883762; doi:10.3389/fimmu.2019.02731)
Supplement: Supplementary file 4 [file Table_4.XLSX]

## Sheet: HLA.B07-cor-summary
Converged set names	Average distance per amino acid position (100)									Average distance per amino acid position (20)									d		f
Run-name	1	2	3	4	5	6	7	8	9	1	2	3	4	5	6	7	8	9	PWM(100)	PWM(20)	FitMAx(100)	FitMax(20)	Coil	helix	Strand
run10-B07-cor/run10-B07-cor.data	0.58619	0.692381	1.17905	0.522857	0.769524	0.699524	0.549524	0.835714	0.648095	0.117238	0.138476	0.23581	0.104571	0.153905	0.139905	0.109905	0.167143	0.129619	0.720317	0.144063	0.790217	0.158043	0.494457	0.318233	0.18731
run11-B07-cor/run11-B07-cor.data	0.44619	0.64381	1.26333	0.473333	0.804762	0.486667	0.516667	0.721905	0.629048	0.089238	0.128762	0.252667	0.094667	0.160952	0.097333	0.103333	0.144381	0.12581	0.665079	0.133016	0.734979	0.146996	0.5041	0.299742	0.196157
run12-B07-cor/run12-B07-cor.data	0.708571	0.54619	1.05762	0.522857	0.789048	0.698571	0.57	0.715714	0.571905	0.141714	0.109238	0.211524	0.104571	0.15781	0.139714	0.114	0.143143	0.114381	0.68672	0.137344	0.74982	0.149964	0.504471	0.297906	0.197623
run13-B07-cor/run13-B07-cor.data	0.62619	0.730476	1.10095	0.715714	0.920952	0.609524	0.49619	0.641429	0.490476	0.125238	0.146095	0.22019	0.143143	0.18419	0.121905	0.099238	0.128286	0.098095	0.703545	0.140709	0.772545	0.154509	0.489134	0.314802	0.196064
run14-B07-cor/run14-B07-cor.data	0.706667	0.655238	1.19238	0.538571	0.845714	0.682857	0.548571	0.711429	0.495238	0.141333	0.131048	0.238476	0.107714	0.169143	0.136571	0.109714	0.142286	0.099048	0.708519	0.141704	0.786519	0.157304	0.502391	0.310932	0.186677
run15-B07-cor/run15-B07-cor.data	0.916667	0.615238	1.13714	0.589048	0.8	0.532857	0.464286	0.75381	0.564286	0.183333	0.123048	0.227429	0.11781	0.16	0.106571	0.092857	0.150762	0.112857	0.708148	0.14163	0.769848	0.15397	0.495624	0.308672	0.195703
run16-B07-cor/run16-B07-cor.data	0.635238	0.63619	1.1681	0.519524	0.735238	0.759524	0.456667	0.841429	0.675238	0.127048	0.127238	0.233619	0.103905	0.147048	0.151905	0.091333	0.168286	0.135048	0.714127	0.142825	0.785427	0.157085	0.489438	0.309748	0.200814
run17-B07-cor/run17-B07-cor.data	0.583333	0.617143	1.18952	0.617619	0.722857	0.51	0.52	0.67	0.495238	0.116667	0.123429	0.237905	0.123524	0.144571	0.102	0.104	0.134	0.099048	0.658413	0.131683	0.728313	0.145663	0.496327	0.300167	0.203506
run18-B07-cor/run18-B07-cor.data	0.58381	0.608571	1.07476	0.62619	0.826667	0.640476	0.624286	0.692857	0.52	0.116762	0.121714	0.214952	0.125238	0.165333	0.128095	0.124857	0.138571	0.104	0.688624	0.137725	0.750324	0.150065	0.502482	0.2969	0.200618
run19-B07-cor/run19-B07-cor.data	0.556667	0.738095	1.15333	0.527619	0.724762	0.605714	0.488571	0.63619	0.629048	0.111333	0.147619	0.230667	0.105524	0.144952	0.121143	0.097714	0.127238	0.12581	0.673333	0.134667	0.743733	0.148747	0.501257	0.301475	0.197268
run1-B07-cor/run1-B07-cor.data	0.67	0.578095	1.09143	0.519048	0.755714	0.600476	0.645238	0.651905	0.600476	0.134	0.115619	0.218286	0.10381	0.151143	0.120095	0.129048	0.130381	0.120095	0.679153	0.135831	0.749053	0.149811	0.497603	0.315411	0.186986
run20-B07-cor/run20-B07-cor.data	0.581429	0.66381	1.12571	0.484762	0.845238	0.666667	0.408571	0.72619	0.526667	0.116286	0.132762	0.225143	0.096952	0.169048	0.133333	0.081714	0.145238	0.105333	0.669894	0.133979	0.742494	0.148499	0.48411	0.327216	0.188674
run21-B07-cor/run21-B07-cor.data	0.596667	0.672857	1.07333	0.474286	0.90381	0.553333	0.657619	0.600476	0.57	0.119333	0.134571	0.214667	0.094857	0.180762	0.110667	0.131524	0.120095	0.114	0.678042	0.135608	0.744342	0.148868	0.492942	0.30318	0.203877
run22-B07-cor/run22-B07-cor.data	0.777619	0.66619	1.17857	0.556667	0.948571	0.715714	0.383333	0.744286	0.535238	0.155524	0.133238	0.235714	0.111333	0.189714	0.143143	0.076667	0.148857	0.107048	0.72291	0.144582	0.79011	0.158022	0.484175	0.310627	0.205198
run23-B07-cor/run23-B07-cor.data	0.700952	0.665714	1.14952	0.552381	0.991905	0.569524	0.614286	0.584286	0.482857	0.14019	0.133143	0.229905	0.110476	0.198381	0.113905	0.122857	0.116857	0.096571	0.70127	0.140254	0.76847	0.153694	0.498233	0.306289	0.195478
run24-B07-cor/run24-B07-cor.data	0.76619	0.634762	1.04333	0.365714	0.884286	0.705238	0.632381	0.716667	0.53381	0.153238	0.126952	0.208667	0.073143	0.176857	0.141048	0.126476	0.143333	0.106762	0.698042	0.139608	0.761142	0.152228	0.499078	0.306298	0.194624
run25-B07-cor/run25-B07-cor.data	0.61381	0.750952	1.04048	0.431905	0.788571	0.527143	0.567143	0.77619	0.52	0.122762	0.15019	0.208095	0.086381	0.157714	0.105429	0.113429	0.155238	0.104	0.668466	0.133693	0.742966	0.148593	0.491981	0.308536	0.199483
run26-B07-cor/run26-B07-cor.data	0.82381	0.618095	1.01048	0.490476	0.778571	0.661429	0.545238	0.648095	0.53381	0.164762	0.123619	0.202095	0.098095	0.155714	0.132286	0.109048	0.129619	0.106762	0.678889	0.135778	0.737089	0.147418	0.494789	0.307276	0.197935
run27-B07-cor/run27-B07-cor.data	0.730476	0.74	1.07571	0.504286	0.848095	0.63381	0.6	0.57	0.456667	0.146095	0.148	0.215143	0.100857	0.169619	0.126762	0.12	0.114	0.091333	0.684339	0.136868	0.754739	0.150948	0.493298	0.302637	0.204065
run28-B07-cor/run28-B07-cor.data	0.765238	0.744762	1.16571	0.427619	0.778571	0.613333	0.50381	0.581429	0.661429	0.153048	0.148952	0.233143	0.085524	0.155714	0.122667	0.100762	0.116286	0.132286	0.693545	0.138709	0.774345	0.154869	0.479761	0.314408	0.205831
run29-B07-cor/run29-B07-cor.data	0.875238	0.635714	1.20524	0.546667	0.875238	0.637143	0.432381	0.565238	0.599048	0.175048	0.127143	0.241048	0.109333	0.175048	0.127429	0.086476	0.113048	0.11981	0.707989	0.141598	0.784689	0.156938	0.501482	0.305848	0.19267
run2-B07-cor/run2-B07-cor.data	0.562381	0.679048	1.16143	0.409524	0.969524	0.770476	0.47	0.887143	0.611905	0.112476	0.13581	0.232286	0.081905	0.193905	0.154095	0.094	0.177429	0.122381	0.724603	0.144921	0.789603	0.157921	0.485362	0.31551	0.199127
run30-B07-cor/run30-B07-cor.data	0.827619	0.679524	1.05381	0.521905	0.912857	0.59	0.467143	0.66619	0.525714	0.165524	0.135905	0.210762	0.104381	0.182571	0.118	0.093429	0.133238	0.105143	0.693862	0.138772	0.760162	0.152032	0.498091	0.30997	0.191939
run31-B07-cor/run31-B07-cor.data	0.645714	0.715238	1.17238	0.52	0.708571	0.627619	0.541905	0.564762	0.629048	0.129143	0.143048	0.234476	0.104	0.141714	0.125524	0.108381	0.112952	0.12581	0.680582	0.136116	0.753182	0.150636	0.50657	0.293124	0.200306
run32-B07-cor/run32-B07-cor.data	0.56381	0.77619	1.11857	0.495714	0.73381	0.738095	0.506667	0.724762	0.559048	0.112762	0.155238	0.223714	0.099143	0.146762	0.147619	0.101333	0.144952	0.11181	0.690741	0.138148	0.766041	0.153208	0.482481	0.321451	0.196068
run3-B07-cor/run3-B07-cor.data	0.652857	0.687619	1.09952	0.521905	0.789048	0.589048	0.54381	0.715714	0.573333	0.130571	0.137524	0.219905	0.104381	0.15781	0.11781	0.108762	0.143143	0.114667	0.685873	0.137175	0.752173	0.150435	0.498103	0.30499	0.196907
run4-B07-cor/run4-B07-cor.data	0.855714	0.671905	1.08143	0.50619	0.814286	0.680952	0.580476	0.593333	0.557619	0.171143	0.134381	0.216286	0.101238	0.162857	0.13619	0.116095	0.118667	0.111524	0.704656	0.140931	0.768256	0.153651	0.489306	0.308933	0.201761
run5-B07-cor/run5-B07-cor.data	0.541905	0.651429	1.19809	0.521905	0.923333	0.628571	0.595714	0.732857	0.625714	0.108381	0.130286	0.239619	0.104381	0.184667	0.125714	0.119143	0.146571	0.125143	0.71328	0.142656	0.78318	0.156636	0.498605	0.300037	0.201358
run6-B07-cor/run6-B07-cor.data	0.729524	0.548095	1.15286	0.502381	0.751905	0.621429	0.456667	0.765714	0.524762	0.145905	0.109619	0.230571	0.100476	0.150381	0.124286	0.091333	0.153143	0.104952	0.672593	0.134519	0.739793	0.147959	0.490592	0.310525	0.198883
run7-B07-cor/run7-B07-cor.data	0.724286	0.465238	1.19381	0.435714	0.755714	0.570952	0.472857	0.76381	0.55619	0.144857	0.093048	0.238762	0.087143	0.151143	0.11419	0.094571	0.152762	0.111238	0.659841	0.131968	0.722941	0.144588	0.510244	0.287541	0.202215
run8-B07-cor/run8-B07-cor.data	0.632381	0.690476	1.19762	0.500476	0.929048	0.545714	0.568095	0.624762	0.595238	0.126476	0.138095	0.239524	0.100095	0.18581	0.109143	0.113619	0.124952	0.119048	0.698201	0.13964	0.764501	0.1529	0.486043	0.319492	0.194465
run9-B07-cor/run9-B07-cor.data	0.795714	0.629048	1.05191	0.572381	0.75619	0.713333	0.514286	0.614286	0.629048	0.159143	0.12581	0.210381	0.114476	0.151238	0.142667	0.102857	0.122857	0.12581	0.697354	0.139471	0.755554	0.151111	0.497366	0.304599	0.198036
MPerez.0phINkOa5E_/MPerez.0phINkOa5E_.data	0.826667	0.810952	1.3281	0.514286	0.930952	0.486667	0.72619	0.827619	0.66619	0.165333	0.16219	0.265619	0.102857	0.18619	0.097333	0.145238	0.165524	0.133238	0.790847	0.158169	0.870747	0.174149	0.48778	0.306686	0.205534
MPerez.2IxtAfHL9L_/MPerez.2IxtAfHL9L_.data	0.659524	0.749524	1.39857	0.619524	0.836667	0.700952	0.509048	0.846667	0.753333	0.131905	0.149905	0.279714	0.123905	0.167333	0.14019	0.10181	0.169333	0.150667	0.785979	0.157196	0.865379	0.173076	0.48576	0.307883	0.206356
MPerez.2uNFruBIwC_/MPerez.2uNFruBIwC_.data	0.674286	0.561429	1.22476	0.599524	0.961429	0.633333	0.650952	0.795714	0.60381	0.134857	0.112286	0.244952	0.119905	0.192286	0.126667	0.13019	0.159143	0.120762	0.745026	0.149005	0.816326	0.163265	0.499264	0.306264	0.194473
MPerez.3gsJHwVUct_/MPerez.3gsJHwVUct_.data	0.762381	0.69	1.13095	0.54619	1.02238	0.848571	0.608571	0.640476	0.642857	0.152476	0.138	0.22619	0.109238	0.204476	0.169714	0.121714	0.128095	0.128571	0.76582	0.153164	0.85062	0.170124	0.499454	0.315851	0.184696
MPerez.4OqDmf8h0G_/MPerez.4OqDmf8h0G_.data	0.865238	0.730952	1.16048	0.570952	1.05905	0.750476	0.594286	0.566667	0.625238	0.173048	0.14619	0.232095	0.11419	0.21181	0.150095	0.118857	0.113333	0.125048	0.769259	0.153852	0.843259	0.168652	0.481327	0.319799	0.198874
MPerez.9cRVWDMPQr_/MPerez.9cRVWDMPQr_.data	0.641905	0.687619	1.19143	0.526667	0.991429	0.597619	0.627619	0.81619	0.646667	0.128381	0.137524	0.238286	0.105333	0.198286	0.119524	0.125524	0.163238	0.129333	0.74746	0.149492	0.81466	0.162932	0.491441	0.305167	0.203392
MPerez.cgT0z0fJcC_/MPerez.cgT0z0fJcC_.data	0.777143	0.723333	1.22095	0.528571	0.947619	0.555238	0.620476	0.724286	0.589048	0.155429	0.144667	0.24419	0.105714	0.189524	0.111048	0.124095	0.144857	0.11781	0.742963	0.148593	0.820963	0.164193	0.504803	0.295482	0.199714
MPerez.DxO65YURRV_/MPerez.DxO65YURRV_.data	0.787143	0.725238	1.23905	0.603333	0.888095	0.758571	0.664762	0.687619	0.637619	0.157429	0.145048	0.24781	0.120667	0.177619	0.151714	0.132952	0.137524	0.127524	0.776825	0.155365	0.850825	0.170165	0.489051	0.322463	0.188486
MPerez.E0jpbgYy4s_/MPerez.E0jpbgYy4s_.data	0.696667	0.644286	1.40476	0.485714	0.954762	0.647143	0.509524	0.753333	0.569524	0.139333	0.128857	0.280952	0.097143	0.190952	0.129429	0.101905	0.150667	0.113905	0.740635	0.148127	0.825435	0.165087	0.495304	0.306762	0.197934
MPerez.fOjhILjCFF_/MPerez.fOjhILjCFF_.data	0.834762	0.600952	1.16905	0.549524	1.00286	0.70619	0.815714	0.709524	0.569048	0.166952	0.12019	0.23381	0.109905	0.200571	0.141238	0.163143	0.141905	0.11381	0.773069	0.154614	0.855169	0.171034	0.498756	0.304478	0.196766
MPerez.i2dZnOHOgY_/MPerez.i2dZnOHOgY_.data	0.697619	0.625238	1.25048	0.478571	0.855714	0.790952	0.755238	0.71381	0.599048	0.139524	0.125048	0.250095	0.095714	0.171143	0.15819	0.151048	0.142762	0.11981	0.751852	0.15037	0.814952	0.16299	0.497314	0.311281	0.191405
MPerez.iI1rFUx2vK_/MPerez.iI1rFUx2vK_.data	0.771905	0.607619	1.26857	0.498571	0.80381	0.853333	0.49	0.728095	0.675714	0.154381	0.121524	0.253714	0.099714	0.160762	0.170667	0.098	0.145619	0.135143	0.74418	0.148836	0.81138	0.162276	0.494196	0.301832	0.203971
MPerez.JQWPYahTFt_/MPerez.JQWPYahTFt_.data	0.810952	0.844762	1.23905	0.571905	0.924762	0.50619	0.685714	0.738095	0.65619	0.16219	0.168952	0.24781	0.114381	0.184952	0.101238	0.137143	0.147619	0.131238	0.775291	0.155058	0.859291	0.171858	0.488589	0.318169	0.193242
MPerez.jy8aL2HsLc_/MPerez.jy8aL2HsLc_.data	0.658095	0.703333	1.24429	0.680952	0.879048	0.549048	0.594762	0.698095	0.532857	0.131619	0.140667	0.248857	0.13619	0.17581	0.10981	0.118952	0.139619	0.106571	0.72672	0.145344	0.80202	0.160404	0.486027	0.31487	0.199104
MPerez.kuQ0ly4PYX_/MPerez.kuQ0ly4PYX_.data	0.624762	0.718571	1.09143	0.61381	0.974762	0.658095	0.696667	0.816667	0.585714	0.124952	0.143714	0.218286	0.122762	0.194952	0.131619	0.139333	0.163333	0.117143	0.753386	0.150677	0.830086	0.166017	0.490684	0.318624	0.190692
MPerez.miVC0h9SAS_/MPerez.miVC0h9SAS_.data	0.55	0.774286	1.36238	0.572381	0.709048	0.601905	0.542381	0.748571	0.655238	0.11	0.154857	0.272476	0.114476	0.14181	0.120381	0.108476	0.149714	0.131048	0.724021	0.144804	0.804821	0.160964	0.493505	0.308315	0.19818
MPerez.MjVedMSKx3_/MPerez.MjVedMSKx3_.data	0.78619	0.593333	1.32143	0.458095	0.929524	0.777143	0.625714	0.873333	0.681429	0.157238	0.118667	0.264286	0.091619	0.185905	0.155429	0.125143	0.174667	0.136286	0.78291	0.156582	0.85821	0.171642	0.494534	0.310633	0.194834
MPerez.OJJpgS2Qz9_/MPerez.OJJpgS2Qz9_.data	0.682381	0.801429	1.18714	0.524762	0.984762	0.621905	0.668571	0.732381	0.515714	0.136476	0.160286	0.237429	0.104952	0.196952	0.124381	0.133714	0.146476	0.103143	0.746561	0.149312	0.827361	0.165472	0.483853	0.316592	0.199555
MPerez.R5TzUJ3Vcm_/MPerez.R5TzUJ3Vcm_.data	0.858571	0.672857	1.21191	0.497619	0.86619	0.71381	0.610952	0.608571	0.524286	0.171714	0.134571	0.242381	0.099524	0.173238	0.142762	0.12219	0.121714	0.104857	0.729418	0.145884	0.800718	0.160144	0.498796	0.299053	0.202151
MPerez.sOH7onqScf_/MPerez.sOH7onqScf_.data	0.836667	0.788571	1.30476	0.516667	0.840952	0.805238	0.499524	0.694762	0.65619	0.167333	0.157714	0.260952	0.103333	0.16819	0.161048	0.099905	0.138952	0.131238	0.771481	0.154296	0.849481	0.169896	0.495363	0.318074	0.186563
MPerez.tq4XaxxUOA_/MPerez.tq4XaxxUOA_.data	0.70619	0.724762	1.22619	0.617143	0.808095	0.65619	0.742857	0.665714	0.651429	0.141238	0.144952	0.245238	0.123429	0.161619	0.131238	0.148571	0.133143	0.130286	0.755397	0.151079	0.836197	0.167239	0.483207	0.319856	0.196937
MPerez.u0hdj3poyI_/MPerez.u0hdj3poyI_.data	0.778095	0.705238	1.28619	0.571429	0.899524	0.651429	0.531429	0.772381	0.481905	0.155619	0.141048	0.257238	0.114286	0.179905	0.130286	0.106286	0.154476	0.096381	0.741958	0.148392	0.818658	0.163732	0.494472	0.306864	0.198664
MPerez.u3w9fgEAhW_/MPerez.u3w9fgEAhW_.data	0.695238	0.629048	1.33667	0.562381	0.808095	0.655238	0.698095	0.870476	0.522381	0.139048	0.12581	0.267333	0.112476	0.161619	0.131048	0.139619	0.174095	0.104476	0.753069	0.150614	0.822969	0.164594	0.489776	0.313051	0.197173
MPerez.UlimEo7Xrk_/MPerez.UlimEo7Xrk_.data	0.629524	0.805238	1.21571	0.6	0.829048	0.605238	0.619524	0.737143	0.580952	0.125905	0.161048	0.243143	0.12	0.16581	0.121048	0.123905	0.147429	0.11619	0.73582	0.147164	0.81522	0.163044	0.497799	0.296027	0.206174
MPerez.vaevkEoSfu_/MPerez.vaevkEoSfu_.data	0.768571	0.722381	1.23809	0.56381	1.00857	0.578571	0.63	0.81	0.59	0.153714	0.144476	0.247619	0.112762	0.201714	0.115714	0.126	0.162	0.118	0.767778	0.153556	0.845778	0.169156	0.487417	0.306848	0.205736
MPerez.WLKq5N7oU9_/MPerez.WLKq5N7oU9_.data	0.67	0.782857	1.33476	0.543333	0.908571	0.674762	0.571429	0.801905	0.571905	0.134	0.156571	0.266952	0.108667	0.181714	0.134952	0.114286	0.160381	0.114381	0.762169	0.152434	0.836669	0.167334	0.48591	0.314262	0.199828
MPerez.XPzchR8KkK_/MPerez.XPzchR8KkK_.data	0.683333	0.720952	1.16714	0.467143	0.877619	0.698095	0.682857	0.817619	0.598095	0.136667	0.14419	0.233429	0.093429	0.175524	0.139619	0.136571	0.163524	0.119619	0.745873	0.149175	0.825273	0.165055	0.49471	0.295676	0.209614
MPerez.YUNYF8YqE4_/MPerez.YUNYF8YqE4_.data	0.872857	0.745714	1.20048	0.563333	0.959524	0.605238	0.616667	0.720476	0.55619	0.174571	0.149143	0.240095	0.112667	0.191905	0.121048	0.123333	0.144095	0.111238	0.760053	0.152011	0.834553	0.166911	0.500113	0.314851	0.185037
MPerez.YyVNIHErkF_/MPerez.YyVNIHErkF_.data	0.842381	0.753333	1.24333	0.550952	0.805238	0.807619	0.676667	0.821429	0.62619	0.168476	0.150667	0.248667	0.11019	0.161048	0.161524	0.135333	0.164286	0.125238	0.791905	0.158381	0.872705	0.174541	0.493959	0.321687	0.184354
MPerez.zEcT7P7dUi_/MPerez.zEcT7P7dUi_.data	0.720476	0.718095	1.27381	0.561429	0.914286	0.595238	0.772381	0.598571	0.763333	0.144095	0.143619	0.254762	0.112286	0.182857	0.119048	0.154476	0.119714	0.152667	0.768624	0.153725	0.842624	0.168525	0.490372	0.310355	0.199273
Average	0.71353	0.704921	1.21633	0.588473	0.929599	0.734535	0.682237	0.831345	0.721497	0.155404	0.166381	0.281362	0.168488	0.249412	0.223098	0.225336	0.267856	0.258585	0.723505	0.144701	0.795789	0.159158	0.493765	0.308875	0.19736
STDEV	0.108468	0.180971	0.245473	0.441005	0.528577	0.679605	0.814004	0.921701	1.06175	0.110036	0.235188	0.348507	0.490663	0.60843	0.739762	0.867489	0.990018	1.11915	0.0379844	0.00759687	0.0422387	0.00844774	0.00679084	0.00816207	0.00600806
