# Supplementary material for: Analysis of Secondary Structure Biases in Naturally Presented HLA-I Ligands
Source: Front Immunol. 2019 Nov 22;10:2731. doi: 10.3389/fimmu.2019.02731 (PMC6883762; doi:10.3389/fimmu.2019.02731)
Supplement: Supplementary file 5 [file Table_5.XLSX]

## Sheet: HLA.B08-cor-summary
Converged set names	Average distance per amino acid position (100)									Average distance per amino acid position (20)									d		f
Run-name	1	2	3	4	5	6	7	8	9	1	2	3	4	5	6	7	8	9	PWM(100)	PWM(20)	FitMAx(100)	FitMax(20)	Coil	helix	Strand	SESA
run10-B08-cor/run10-B08-cor.data	0.644286	0.709524	1.04476	0.432381	0.846667	0.504762	0.534762	0.99381	0.277619	0.128857	0.141905	0.208952	0.086476	0.169333	0.100952	0.106952	0.198762	0.055524	0.665397	0.133079	0.708597	0.141719	0.273162	0.571305	0.155533	0.473702
run11-B08-cor/run11-B08-cor.data	0.698095	0.627143	0.806667	0.365238	1.03286	0.468095	0.746667	0.889048	0.238571	0.139619	0.125429	0.161333	0.073048	0.206571	0.093619	0.149333	0.17781	0.047714	0.652487	0.130497	0.711487	0.142297	0.270843	0.58424	0.144917	0.474821
run12-B08-cor/run12-B08-cor.data	0.640476	0.718571	1.01809	0.467619	0.863333	0.48	0.397619	0.873333	0.351905	0.128095	0.143714	0.203619	0.093524	0.172667	0.096	0.079524	0.174667	0.070381	0.645661	0.129132	0.693261	0.138652	0.277734	0.567409	0.154857	0.472047
run13-B08-cor/run13-B08-cor.data	0.801429	0.699048	1.11905	0.344762	0.942381	0.352381	0.565714	0.731905	0.321429	0.160286	0.13981	0.22381	0.068952	0.188476	0.070476	0.113143	0.146381	0.064286	0.653122	0.130624	0.710522	0.142104	0.277584	0.575911	0.146505	0.476434
run14-B08-cor/run14-B08-cor.data	0.773333	0.711905	0.888571	0.392857	0.800952	0.398095	0.684762	0.869048	0.285238	0.154667	0.142381	0.177714	0.078571	0.16019	0.079619	0.136952	0.17381	0.057048	0.644974	0.128995	0.689874	0.137975	0.290385	0.555846	0.15377	0.477198
run15-B08-cor/run15-B08-cor.data	0.71619	0.835714	0.954762	0.433333	0.83619	0.26619	0.569048	0.899048	0.217619	0.143238	0.167143	0.190952	0.086667	0.167238	0.053238	0.11381	0.17981	0.043524	0.636455	0.127291	0.681255	0.136251	0.280331	0.567126	0.152543	0.472836
run16-B08-cor/run16-B08-cor.data	0.606667	0.718095	0.898095	0.365238	0.830476	0.458095	0.58	0.95619	0.303333	0.121333	0.143619	0.179619	0.073048	0.166095	0.091619	0.116	0.191238	0.060667	0.635132	0.127026	0.679932	0.135986	0.2793	0.578674	0.142025	0.479694
run17-B08-cor/run17-B08-cor.data	0.84381	0.674762	0.954286	0.28381	0.94	0.498571	0.622381	0.842857	0.284286	0.168762	0.134952	0.190857	0.056762	0.188	0.099714	0.124476	0.168571	0.056857	0.660529	0.132106	0.715329	0.143066	0.281716	0.566251	0.152032	0.477385
run18-B08-cor/run18-B08-cor.data	0.674286	0.71381	0.877619	0.402381	0.88381	0.394762	0.647619	0.820476	0.275714	0.134857	0.142762	0.175524	0.080476	0.176762	0.078952	0.129524	0.164095	0.055143	0.632275	0.126455	0.685475	0.137095	0.284284	0.55914	0.156575	0.469655
run19-B08-cor/run19-B08-cor.data	0.671429	0.716667	0.995714	0.408571	0.780476	0.445238	0.551905	0.900476	0.34	0.134286	0.143333	0.199143	0.081714	0.156095	0.089048	0.110381	0.180095	0.068	0.645608	0.129122	0.693308	0.138662	0.277633	0.575028	0.147339	0.476198
run1-B08-cor/run1-B08-cor.data	0.706667	0.655238	0.874762	0.429048	0.867619	0.514762	0.50619	0.994762	0.483333	0.141333	0.131048	0.174952	0.08581	0.173524	0.102952	0.101238	0.198952	0.096667	0.670265	0.134053	0.720865	0.144173	0.269792	0.591785	0.138423	0.476624
run20-B08-cor/run20-B08-cor.data	0.815714	0.625238	0.897143	0.300952	0.88	0.349048	0.591429	0.879048	0.331905	0.163143	0.125048	0.179429	0.06019	0.176	0.06981	0.118286	0.17581	0.066381	0.630053	0.126011	0.674853	0.134971	0.275403	0.578997	0.1456	0.470884
run21-B08-cor/run21-B08-cor.data	0.831905	0.711905	0.93619	0.422857	0.941429	0.475238	0.535714	0.891429	0.304286	0.166381	0.142381	0.187238	0.084571	0.188286	0.095048	0.107143	0.178286	0.060857	0.672328	0.134466	0.718528	0.143706	0.279224	0.560668	0.160108	0.473149
run22-B08-cor/run22-B08-cor.data	0.750952	0.761429	0.841429	0.436667	0.888571	0.382381	0.657143	0.829524	0.390476	0.15019	0.152286	0.168286	0.087333	0.177714	0.076476	0.131429	0.165905	0.078095	0.659841	0.131968	0.706141	0.141228	0.284373	0.569085	0.146543	0.475213
run23-B08-cor/run23-B08-cor.data	0.755714	0.682857	0.843333	0.428095	0.947619	0.404286	0.691905	0.877619	0.350476	0.151143	0.136571	0.168667	0.085619	0.189524	0.080857	0.138381	0.175524	0.070095	0.664656	0.132931	0.713656	0.142731	0.287495	0.566913	0.145592	0.477027
run24-B08-cor/run24-B08-cor.data	0.704762	0.602381	0.934286	0.395238	0.898095	0.262857	0.651429	0.896667	0.317143	0.140952	0.120476	0.186857	0.079048	0.179619	0.052571	0.130286	0.179333	0.063429	0.629206	0.125841	0.679606	0.135921	0.286108	0.562089	0.151803	0.474845
run25-B08-cor/run25-B08-cor.data	0.714286	0.709048	0.879524	0.309524	0.786667	0.377619	0.658095	0.900952	0.342857	0.142857	0.14181	0.175905	0.061905	0.157333	0.075524	0.131619	0.18019	0.068571	0.630952	0.12619	0.675552	0.13511	0.280487	0.577104	0.142409	0.480447
run26-B08-cor/run26-B08-cor.data	0.799524	0.694762	1.05857	0.323333	0.77619	0.588571	0.517619	1.02333	0.322381	0.159905	0.138952	0.211714	0.064667	0.155238	0.117714	0.103524	0.204667	0.064476	0.678254	0.135651	0.734254	0.146851	0.278584	0.57153	0.149887	0.475658
run27-B08-cor/run27-B08-cor.data	0.597143	0.65	1.10952	0.438571	1.01476	0.342381	0.62381	0.875714	0.344286	0.119429	0.13	0.221905	0.087714	0.202952	0.068476	0.124762	0.175143	0.068857	0.666243	0.133249	0.717943	0.143589	0.283827	0.56038	0.155792	0.473292
run28-B08-cor/run28-B08-cor.data	0.650476	0.78381	1.00905	0.369524	0.805714	0.448571	0.699048	0.769524	0.466667	0.130095	0.156762	0.20181	0.073905	0.161143	0.089714	0.13981	0.153905	0.093333	0.666931	0.133386	0.711731	0.142346	0.268629	0.59384	0.137532	0.471443
run29-B08-cor/run29-B08-cor.data	0.884286	0.679524	0.956667	0.351429	0.928571	0.418095	0.707619	0.890952	0.306667	0.176857	0.135905	0.191333	0.070286	0.185714	0.083619	0.141524	0.17819	0.061333	0.680423	0.136085	0.735023	0.147005	0.265683	0.601395	0.132922	0.471874
run2-B08-cor/run2-B08-cor.data	0.837619	0.64619	0.947143	0.301429	0.859048	0.467619	0.569048	0.885238	0.384286	0.167524	0.129238	0.189429	0.060286	0.17181	0.093524	0.11381	0.177048	0.076857	0.655291	0.131058	0.698591	0.139718	0.275369	0.578222	0.146409	0.47725
run30-B08-cor/run30-B08-cor.data	0.686667	0.827143	1.10619	0.248095	0.847619	0.260952	0.488571	0.975714	0.325238	0.137333	0.165429	0.221238	0.049619	0.169524	0.05219	0.097714	0.195143	0.065048	0.640688	0.128138	0.694088	0.138818	0.278863	0.572865	0.148272	0.469492
run31-B08-cor/run31-B08-cor.data	0.732857	0.631905	0.910476	0.383333	0.84381	0.485714	0.614286	0.851429	0.311905	0.146571	0.126381	0.182095	0.076667	0.168762	0.097143	0.122857	0.170286	0.062381	0.640635	0.128127	0.689835	0.137967	0.283069	0.567968	0.148963	0.47137
run32-B08-cor/run32-B08-cor.data	0.769048	0.765238	0.700476	0.42381	0.955714	0.481905	0.592381	0.803333	0.308571	0.15381	0.153048	0.140095	0.084762	0.191143	0.096381	0.118476	0.160667	0.061714	0.644497	0.128899	0.693697	0.138739	0.272035	0.581024	0.146941	0.476552
run3-B08-cor/run3-B08-cor.data	0.71619	0.719524	0.887619	0.427143	0.839048	0.606667	0.639524	0.85619	0.314286	0.143238	0.143905	0.177524	0.085429	0.16781	0.121333	0.127905	0.171238	0.062857	0.667354	0.133471	0.715054	0.143011	0.277638	0.562145	0.160217	0.476951
run4-B08-cor/run4-B08-cor.data	0.832381	0.67619	0.872857	0.312857	1.04857	0.431905	0.580952	0.907143	0.295714	0.166476	0.135238	0.174571	0.062571	0.209714	0.086381	0.11619	0.181429	0.059143	0.662063	0.132413	0.715463	0.143093	0.286922	0.562815	0.150263	0.477141
run5-B08-cor/run5-B08-cor.data	0.745238	0.81619	0.830476	0.455238	0.777143	0.485714	0.752857	0.94	0.216667	0.149048	0.163238	0.166095	0.091048	0.155429	0.097143	0.150571	0.188	0.043333	0.668836	0.133767	0.717836	0.143567	0.274617	0.574926	0.150457	0.475067
run6-B08-cor/run6-B08-cor.data	0.812381	0.655714	1.07095	0.27619	0.737143	0.398095	0.577143	0.699048	0.362857	0.162476	0.131143	0.21419	0.055238	0.147429	0.079619	0.115429	0.13981	0.072571	0.621058	0.124212	0.665658	0.133132	0.289925	0.564235	0.145839	0.480536
run7-B08-cor/run7-B08-cor.data	0.730952	0.675238	1.03095	0.310476	0.956667	0.388095	0.644762	0.809524	0.363333	0.14619	0.135048	0.20619	0.062095	0.191333	0.077619	0.128952	0.161905	0.072667	0.656667	0.131333	0.707267	0.141453	0.282015	0.568081	0.149904	0.475358
run8-B08-cor/run8-B08-cor.data	0.727143	0.782381	0.960952	0.352857	0.853333	0.33381	0.667143	0.799048	0.357143	0.145429	0.156476	0.19219	0.070571	0.170667	0.066762	0.133429	0.15981	0.071429	0.648201	0.12964	0.693101	0.13862	0.291617	0.561369	0.147013	0.480504
run9-B08-cor/run9-B08-cor.data	0.747143	0.749048	0.89	0.37	0.920476	0.395238	0.499524	0.84619	0.264286	0.149429	0.14981	0.178	0.074	0.184095	0.079048	0.099905	0.169238	0.052857	0.631323	0.126265	0.682923	0.136585	0.281469	0.573415	0.145116	0.477283
AVERAGE	0.746032	0.746248	1.00322	0.483723	1.00397	0.5929	0.79899	1.09026	0.586681	0.173449	0.197735	0.273371	0.193714	0.322006	0.264035	0.329495	0.411991	0.335518	0.651794	0.130359	0.70096	0.140192	0.279566	0.571931	0.148503	0.475248
STDEV	0.0845071	0.232561	0.370838	0.633891	0.721377	0.974128	1.11594	1.24245	1.51142	0.149061	0.32375	0.489847	0.683394	0.83992	1.02984	1.19758	1.36225	1.55547	0.016064	0.00321281	0.0177104	0.00354209	0.00642164	0.0105418	0.0061404	0.00303771
