# Supplementary material for: Analysis of Secondary Structure Biases in Naturally Presented HLA-I Ligands
Source: Front Immunol. 2019 Nov 22;10:2731. doi: 10.3389/fimmu.2019.02731 (PMC6883762; doi:10.3389/fimmu.2019.02731)
Supplement: Supplementary file 6 [file Data_Sheet_1.ZIP]

Archive with 25 entries (22 files):
- PWM/
- PWM/.DS_Store
- __MACOSX/
- __MACOSX/PWM/
- __MACOSX/PWM/._.DS_Store
- PWM/PWMA0201.data
- __MACOSX/PWM/._PWMA0201.data
- PWM/PWMmotiflikeHLAA0201.data
- __MACOSX/PWM/._PWMmotiflikeHLAA0201.data
- PWM/PWMB0702.data
- __MACOSX/PWM/._PWMB0702.data
- PWM/PWMA0101.data
- __MACOSX/PWM/._PWMA0101.data
- PWM/PWMA0301.data
- __MACOSX/PWM/._PWMA0301.data
- PWM/PWMmotiflikeHLAB0801.data
- __MACOSX/PWM/._PWMmotiflikeHLAB0801.data
- PWM/PWMmotiflikeHLAA0301.data
- __MACOSX/PWM/._PWMmotiflikeHLAA0301.data
- PWM/PWMB0801.data
- __MACOSX/PWM/._PWMB0801.data
- PWM/PWMmotiflikeHLAB07.02.data
- __MACOSX/PWM/._PWMmotiflikeHLAB07.02.data
- PWM/PWMmotiflikeHLAA0101.data
- __MACOSX/PWM/._PWMmotiflikeHLAA0101.data
