# Supplementary material for: Analysis of Secondary Structure Biases in Naturally Presented HLA-I Ligands
Source: Front Immunol. 2019 Nov 22;10:2731. doi: 10.3389/fimmu.2019.02731 (PMC6883762; doi:10.3389/fimmu.2019.02731)
Supplement: Supplementary file 6 [file Data_Sheet_1.ZIP › PWM/PWMA0201.data]

P1.txt	P2.txt	P3.txt	P4.txt	P5.txt	P6.txt	P7.txt	P8.txt	P9.txt
A	13.24	3.07	10.28	4.49	6.74	3.66	6.26	6.50	6.74
C	0.00	0.24	0.59	0.00	0.59	1.18	0.47	0.00	1.06
D	0.24	0.12	10.17	21.16	4.14	2.13	1.65	0.59	0.00
E	0.35	0.12	2.01	23.52	6.15	5.67	9.57	15.60	0.00
F	6.74	0.35	4.61	0.24	2.60	1.30	4.26	1.65	0.24
G	4.85	0.47	1.54	8.39	7.57	2.01	0.12	2.96	0.00
H	3.19	0.24	3.43	2.36	7.33	1.30	9.22	4.96	0.00
I	5.56	6.62	11.23	0.83	6.15	14.78	7.09	0.95	8.39
K	15.84	0.12	1.77	6.15	13.36	2.25	4.49	10.52	0.12
L	5.08	64.07	15.96	0.83	4.73	17.61	8.04	4.26	40.66
M	1.30	7.45	3.19	0.12	1.30	1.30	1.54	0.59	0.83
N	2.13	0.35	6.03	4.73	4.37	6.74	3.55	4.73	0.00
P	0.12	0.95	1.06	7.68	0.47	4.37	7.68	0.24	0.00
Q	3.90	3.19	5.32	4.02	6.03	3.43	7.21	10.76	0.00
R	7.68	1.06	0.83	2.13	8.63	2.25	3.66	8.51	0.00
S	10.05	0.83	5.79	6.97	5.20	4.02	2.48	7.45	0.12
T	6.38	2.48	5.91	4.02	5.32	6.38	6.15	12.88	0.47
V	6.26	7.80	3.43	1.65	5.67	18.20	10.40	2.96	40.54
W	0.24	0.24	1.77	0.00	0.12	0.12	1.18	0.12	0.00
Y	6.86	0.24	5.08	0.71	3.55	1.30	4.96	3.78	0.83
