# Supplementary material for: Analysis of Secondary Structure Biases in Naturally Presented HLA-I Ligands
Source: Front Immunol. 2019 Nov 22;10:2731. doi: 10.3389/fimmu.2019.02731 (PMC6883762; doi:10.3389/fimmu.2019.02731)
Supplement: Supplementary file 6 [file Data_Sheet_1.ZIP › PWM/PWMmotiflikeHLAA0201.data]

P1.txt	P2.txt	P3.txt	P4.txt	P5.txt	P6.txt	P7.txt	P8.txt	P9.txt
A	12.29	2.72	11.23	5.08	5.91	5.32	6.62	7.80	7.09
C	0.12	0.00	0.47	0.12	0.47	0.47	0.35	0.24	0.12
D	0.95	0.12	8.75	18.32	3.78	1.42	1.65	1.65	0.00
E	2.01	0.24	4.14	24.35	7.92	5.91	9.93	13.00	0.35
F	6.26	0.24	5.67	0.59	3.90	1.89	4.37	2.60	0.12
G	5.20	0.47	2.60	7.80	6.15	2.01	1.42	4.14	0.00
H	1.77	0.00	2.84	1.30	3.43	0.83	6.03	2.48	0.00
I	5.56	7.33	7.33	0.71	5.67	13.36	5.20	1.54	8.04
K	14.89	0.12	3.07	4.73	11.11	3.19	5.08	9.69	0.24
L	7.45	68.20	18.09	1.89	10.28	18.56	9.22	5.91	43.74
M	0.59	4.26	2.72	0.35	0.83	1.30	1.54	0.59	0.95
N	2.13	0.47	4.26	3.90	4.02	5.20	3.43	4.49	0.00
P	0.83	1.18	3.43	8.63	2.01	4.37	8.16	1.42	0.12
Q	4.37	2.96	5.67	4.02	5.79	3.78	5.67	9.22	0.00
R	7.68	0.35	1.18	3.19	6.38	2.72	4.85	8.87	0.12
S	11.35	1.77	6.74	8.16	5.79	5.08	4.37	9.81	0.00
T	5.44	2.01	3.90	3.55	5.44	5.56	6.38	10.17	0.35
V	6.26	7.45	4.37	2.13	7.92	17.02	11.58	3.19	38.30
W	0.47	0.00	0.83	0.24	0.59	0.59	0.71	0.24	0.00
Y	4.37	0.12	2.72	0.95	2.60	1.42	3.43	2.96	0.47
