# Supplementary material for: Analysis of Secondary Structure Biases in Naturally Presented HLA-I Ligands
Source: Front Immunol. 2019 Nov 22;10:2731. doi: 10.3389/fimmu.2019.02731 (PMC6883762; doi:10.3389/fimmu.2019.02731)
Supplement: Supplementary file 6 [file Data_Sheet_1.ZIP › PWM/PWMB0702.data]

P1.txt	P2.txt	P3.txt	P4.txt	P5.txt	P6.txt	P7.txt	P8.txt	P9.txt
A	11.41	3.80	11.96	7.88	6.79	6.79	8.29	15.76	2.17
C	0.00	0.14	0.14	0.00	0.00	0.27	0.14	0.27	0.54
D	0.14	0.00	3.53	5.16	2.31	1.36	2.58	1.77	0.00
E	0.68	0.00	3.12	8.42	2.17	2.31	5.16	7.47	0.00
F	3.40	0.14	1.90	2.85	3.26	3.67	1.09	1.22	9.38
G	5.16	0.14	3.67	8.29	7.07	10.60	4.48	3.94	0.14
H	2.58	0.00	3.40	2.85	4.76	4.08	3.26	1.36	0.14
I	4.62	3.26	3.53	2.17	4.62	6.79	7.20	2.99	5.16
K	8.56	0.00	8.83	8.42	8.02	5.57	5.16	4.21	0.27
L	7.88	1.22	3.40	10.60	5.84	8.15	14.95	6.66	68.48
M	2.04	0.41	3.26	1.22	0.68	1.63	2.58	1.77	3.80
N	4.08	0.68	5.98	3.80	4.48	3.40	4.76	2.17	0.00
P	0.14	79.21	2.17	8.42	11.41	6.52	5.30	0.82	0.00
Q	3.94	0.54	5.84	4.89	4.21	3.67	4.62	6.52	0.14
R	19.02	0.95	23.37	4.08	13.32	13.59	4.48	4.48	0.14
S	12.91	0.95	5.98	8.15	5.03	6.93	9.38	14.40	0.00
T	3.80	0.82	2.85	5.98	5.57	7.88	6.25	13.18	0.82
V	6.79	7.61	3.80	3.26	8.29	5.98	9.65	9.65	8.42
W	0.27	0.00	0.82	1.09	0.41	0.14	0.27	0.00	0.00
Y	2.58	0.14	2.45	2.45	1.77	0.68	0.41	1.36	0.41
