# Supplementary material for: Analysis of Secondary Structure Biases in Naturally Presented HLA-I Ligands
Source: Front Immunol. 2019 Nov 22;10:2731. doi: 10.3389/fimmu.2019.02731 (PMC6883762; doi:10.3389/fimmu.2019.02731)
Supplement: Supplementary file 6 [file Data_Sheet_1.ZIP › PWM/PWMA0101.data]

P1.txt	P2.txt	P3.txt	P4.txt	P5.txt	P6.txt	P7.txt	P8.txt	P9.txt
A	5.14	3.64	4.71	4.28	5.14	5.57	4.71	3.43	0.43
C	0.00	0.00	0.00	0.43	0.21	1.28	0.43	0.43	0.00
D	4.07	1.07	52.89	9.85	6.85	1.28	6.85	2.14	0.21
E	5.78	0.86	25.27	11.13	8.99	2.57	8.57	6.85	0.43
F	9.21	0.21	0.43	3.43	3.43	5.57	3.64	7.07	1.50
G	3.21	0.43	1.93	6.64	7.07	7.92	2.78	4.71	0.43
H	2.57	1.07	1.71	2.57	6.00	4.07	2.57	2.78	0.86
I	5.35	6.85	0.64	4.28	4.28	6.21	5.14	1.71	0.00
K	3.85	0.21	0.64	7.71	5.35	6.21	2.36	10.92	1.28
L	11.13	14.78	1.07	7.71	8.78	8.78	20.56	14.78	4.50
M	2.57	3.85	0.43	0.86	1.71	1.93	3.21	1.71	0.21
N	7.28	0.43	0.64	4.50	6.21	6.64	4.93	2.78	0.00
P	2.36	0.21	0.86	8.99	3.00	4.50	2.78	0.43	0.00
Q	6.00	0.64	1.07	5.57	5.57	6.42	7.71	6.64	0.21
R	3.21	0.00	0.21	4.93	5.57	5.78	3.00	10.49	0.64
S	4.28	24.41	2.14	7.71	7.71	6.85	7.71	6.42	1.07
T	4.93	31.91	2.78	3.43	4.71	7.28	3.85	4.93	0.21
V	8.14	8.35	1.28	3.43	7.07	8.14	6.42	4.28	3.00
W	1.28	0.21	0.21	0.43	0.00	0.43	1.28	0.43	0.21
Y	9.64	0.86	1.07	2.14	2.36	2.57	1.50	7.07	84.80
