# Supplementary material for: Analysis of Secondary Structure Biases in Naturally Presented HLA-I Ligands
Source: Front Immunol. 2019 Nov 22;10:2731. doi: 10.3389/fimmu.2019.02731 (PMC6883762; doi:10.3389/fimmu.2019.02731)
Supplement: Supplementary file 6 [file Data_Sheet_1.ZIP › PWM/PWMA0301.data]

P1.txt	P2.txt	P3.txt	P4.txt	P5.txt	P6.txt	P7.txt	P8.txt	P9.txt
A	14.66	2.22	11.83	6.27	5.36	7.28	6.77	5.66	0.30
C	0.00	0.20	0.40	0.00	0.00	0.10	0.10	0.00	0.00
D	0.20	0.51	3.84	10.21	2.53	0.61	0.71	1.21	0.00
E	0.91	0.30	1.21	11.73	5.16	1.42	1.92	8.29	0.00
F	1.31	0.30	9.50	2.33	3.74	7.89	5.36	2.93	0.10
G	7.79	0.51	4.85	8.80	7.18	7.68	2.33	6.98	0.20
H	2.22	0.20	3.84	2.53	5.26	2.02	1.72	2.53	5.06
I	5.26	16.08	3.74	1.92	4.45	11.53	12.03	2.12	0.20
K	23.36	0.40	5.36	10.21	10.31	3.24	4.45	9.30	73.21
L	2.12	28.92	8.49	3.03	4.65	12.34	23.05	10.62	0.51
M	0.10	2.83	2.63	0.71	0.71	2.43	2.33	1.52	0.00
N	0.71	0.10	6.07	5.36	4.95	3.64	3.74	7.38	0.00
P	0.20	0.00	1.01	6.88	10.41	7.89	2.33	3.54	0.00
Q	3.13	4.25	2.33	6.88	3.64	3.54	2.22	9.91	0.10
R	22.04	1.01	5.16	3.13	5.06	2.22	6.57	5.06	10.72
S	6.07	3.94	6.77	7.08	6.98	5.76	5.26	6.57	0.10
T	3.44	16.28	3.13	5.66	7.38	5.97	7.58	6.07	0.00
V	5.26	21.54	2.83	5.16	7.68	12.44	10.11	5.26	0.81
W	0.20	0.00	2.02	0.30	1.62	0.81	0.10	0.00	0.20
Y	1.01	0.40	14.96	1.82	2.93	1.21	1.31	5.06	8.49
