# Supplementary material for: Analysis of Secondary Structure Biases in Naturally Presented HLA-I Ligands
Source: Front Immunol. 2019 Nov 22;10:2731. doi: 10.3389/fimmu.2019.02731 (PMC6883762; doi:10.3389/fimmu.2019.02731)
Supplement: Supplementary file 6 [file Data_Sheet_1.ZIP › PWM/PWMmotiflikeHLAB0801.data]

P1.txt	P2.txt	P3.txt	P4.txt	P5.txt	P6.txt	P7.txt	P8.txt	P9.txt
A	3.81	9.87	4.37	4.51	1.27	8.46	7.90	21.02	3.39
C	0.14	0.14	0.56	0.28	0.00	0.28	0.56	0.14	0.14
D	13.82	1.69	1.69	2.40	0.85	2.54	2.96	3.10	0.14
E	22.57	3.81	2.26	12.83	1.27	6.21	12.27	13.96	0.14
F	4.94	1.69	2.12	0.71	0.71	4.37	2.68	0.85	3.95
G	1.69	4.23	1.55	3.24	0.71	3.53	1.27	2.54	0.00
H	1.97	0.42	2.96	1.83	1.97	1.55	1.41	0.99	0.00
I	3.53	10.01	4.65	5.50	1.55	9.17	6.63	1.41	7.05
K	3.10	1.13	33.43	15.66	36.67	8.74	6.35	2.68	0.28
L	10.72	36.39	14.25	11.85	5.78	12.41	14.67	4.09	70.52
M	2.26	2.96	1.97	0.99	0.28	1.41	1.27	0.56	2.12
N	4.65	2.26	3.53	2.68	0.99	4.09	4.23	2.40	0.14
P	1.13	5.78	1.13	3.53	0.71	4.23	1.41	1.41	0.00
Q	5.92	3.81	4.65	9.59	2.12	4.23	8.46	7.48	0.28
R	2.68	2.40	13.26	8.60	38.08	4.09	3.67	1.97	0.14
S	4.51	4.23	1.97	5.50	0.85	4.51	6.77	23.84	0.00
T	4.80	1.97	1.55	4.23	1.55	5.08	4.65	4.80	1.55
V	4.23	6.49	1.83	5.22	3.53	11.57	9.03	5.36	9.73
W	0.42	0.14	0.14	0.28	0.14	0.42	0.28	0.14	0.00
Y	3.10	0.56	2.12	0.56	0.99	3.10	3.53	1.27	0.42
