# Supplementary material for: Analysis of Secondary Structure Biases in Naturally Presented HLA-I Ligands
Source: Front Immunol. 2019 Nov 22;10:2731. doi: 10.3389/fimmu.2019.02731 (PMC6883762; doi:10.3389/fimmu.2019.02731)
Supplement: Supplementary file 6 [file Data_Sheet_1.ZIP › PWM/PWMmotiflikeHLAA0301.data]

P1.txt	P2.txt	P3.txt	P4.txt	P5.txt	P6.txt	P7.txt	P8.txt	P9.txt
A	14.05	2.93	10.82	7.58	6.27	7.79	5.97	7.68	0.40
C	0.30	0.10	0.30	0.40	0.10	0.40	0.30	0.30	0.00
D	0.20	0.61	3.84	8.09	3.34	1.31	0.61	1.92	0.00
E	1.11	0.81	2.93	11.53	7.68	2.73	2.22	7.28	0.40
F	0.71	0.40	6.57	2.22	3.34	5.66	3.94	2.02	0.00
G	6.37	1.42	5.56	8.09	6.17	6.88	3.13	6.57	0.20
H	1.01	0.40	2.43	2.02	2.73	1.92	0.91	1.72	4.15
I	4.55	11.32	3.84	2.02	4.55	9.50	8.49	2.63	0.20
K	21.64	0.81	6.98	9.30	10.11	3.74	5.06	8.29	73.71
L	5.36	37.31	14.16	7.38	8.19	16.08	29.73	13.25	0.81
M	0.40	1.52	1.82	0.61	1.01	1.62	1.42	1.01	0.00
N	0.71	0.30	6.17	4.04	4.55	2.63	1.62	6.07	0.10
P	0.61	0.40	2.53	5.26	7.68	6.07	3.34	3.84	0.10
Q	2.22	3.03	1.82	5.36	3.94	3.84	2.53	8.90	0.10
R	20.32	0.91	3.94	3.74	5.26	2.33	5.97	4.65	12.54
S	10.21	6.57	9.30	10.72	7.99	7.18	7.48	8.80	0.20
T	3.03	10.82	2.93	5.16	5.97	6.07	6.67	6.27	0.10
V	5.56	19.82	3.94	4.75	7.58	11.83	9.10	5.46	1.01
W	0.40	0.30	0.71	0.00	0.71	0.20	0.30	0.51	0.00
Y	1.21	0.20	9.40	1.72	2.83	2.22	1.21	2.83	5.97
