# Supplementary material for: Analysis of Secondary Structure Biases in Naturally Presented HLA-I Ligands
Source: Front Immunol. 2019 Nov 22;10:2731. doi: 10.3389/fimmu.2019.02731 (PMC6883762; doi:10.3389/fimmu.2019.02731)
Supplement: Supplementary file 6 [file Data_Sheet_1.ZIP › PWM/PWMB0801.data]

P1.txt	P2.txt	P3.txt	P4.txt	P5.txt	P6.txt	P7.txt	P8.txt	P9.txt
A	3.67	8.89	4.51	4.23	1.13	8.60	5.08	20.45	2.40
C	0.00	0.00	0.00	0.00	0.00	0.00	0.14	0.00	0.14
D	16.08	0.42	0.56	3.53	0.42	2.12	2.40	2.68	0.00
E	17.49	1.13	0.28	12.98	0.85	4.80	8.74	13.82	0.14
F	7.05	2.68	1.55	0.85	0.71	3.53	3.24	0.71	6.63
G	0.99	5.08	1.13	1.97	0.42	3.95	0.99	2.40	0.00
H	6.21	0.28	5.92	2.68	4.51	3.24	3.81	1.41	0.42
I	4.51	12.41	3.95	8.04	2.68	11.14	7.48	1.83	8.46
K	1.83	0.28	37.66	13.82	39.07	9.17	7.48	2.40	0.28
L	6.91	34.27	12.13	11.14	3.24	9.73	13.82	2.26	65.73
M	2.40	4.94	2.40	0.99	0.14	1.13	3.67	0.42	4.65
N	6.49	2.96	4.09	3.24	0.85	3.39	4.94	1.41	0.00
P	0.00	7.76	0.99	2.96	0.14	3.95	0.42	0.56	0.00
Q	6.35	2.82	2.96	9.45	2.12	3.95	7.33	7.76	0.56
R	1.69	2.12	14.67	8.18	37.09	5.22	2.40	1.13	0.14
S	2.12	3.67	1.41	4.80	0.71	3.39	5.78	24.54	0.00
T	4.94	2.26	1.41	4.65	1.55	6.63	4.23	8.46	0.42
V	4.23	7.76	1.13	5.50	3.10	12.41	11.57	6.63	9.59
W	0.85	0.00	0.42	0.28	0.00	0.28	1.69	0.14	0.00
Y	6.21	0.28	2.82	0.71	1.27	3.39	4.80	0.99	0.42
