# Supplementary material for: Analysis of Secondary Structure Biases in Naturally Presented HLA-I Ligands
Source: Front Immunol. 2019 Nov 22;10:2731. doi: 10.3389/fimmu.2019.02731 (PMC6883762; doi:10.3389/fimmu.2019.02731)
Supplement: Supplementary file 6 [file Data_Sheet_1.ZIP › PWM/PWMmotiflikeHLAB07.02.data]

P1.txt	P2.txt	P3.txt	P4.txt	P5.txt	P6.txt	P7.txt	P8.txt	P9.txt
A	13.04	5.57	13.59	8.42	7.61	8.83	9.24	15.62	4.08
C	0.54	0.00	0.41	0.68	0.68	0.41	0.27	0.14	0.00
D	2.17	0.14	2.99	4.48	2.04	1.49	2.04	2.85	0.00
E	1.49	0.27	5.57	7.47	3.40	2.58	5.57	7.47	0.14
F	2.17	0.00	2.17	1.90	2.31	2.99	1.90	2.04	5.71
G	5.71	0.54	5.16	9.38	7.20	10.60	5.84	4.76	0.27
H	1.09	0.00	2.17	2.17	2.17	2.72	2.04	1.63	0.00
I	4.48	1.77	3.40	2.72	3.12	4.35	4.62	2.72	4.62
K	8.02	0.41	8.02	6.66	7.61	6.25	4.89	3.94	0.27
L	10.33	2.85	8.70	8.97	9.51	9.65	12.36	9.51	68.34
M	0.68	0.00	0.95	1.09	0.68	0.68	1.77	1.09	1.77
N	3.12	0.27	2.72	4.08	3.26	2.58	3.80	1.77	0.00
P	1.22	77.72	3.12	10.19	13.99	8.29	7.34	3.12	2.04
Q	3.26	0.14	4.62	5.30	3.94	3.94	5.30	5.03	0.82
R	12.91	1.09	18.75	4.35	8.02	10.33	5.57	4.76	0.14
S	17.12	1.09	8.42	11.14	8.15	10.05	11.28	13.86	0.54
T	4.76	0.82	3.26	4.62	5.43	7.34	7.61	9.24	0.82
V	5.84	7.34	3.94	3.40	8.15	5.43	7.61	8.83	10.19
W	0.27	0.00	0.41	0.68	0.54	0.41	0.54	0.27	0.00
Y	1.77	0.00	1.63	2.31	2.17	1.09	0.41	1.36	0.27
