# Supplementary material for: Analysis of Secondary Structure Biases in Naturally Presented HLA-I Ligands
Source: Front Immunol. 2019 Nov 22;10:2731. doi: 10.3389/fimmu.2019.02731 (PMC6883762; doi:10.3389/fimmu.2019.02731)
Supplement: Supplementary file 6 [file Data_Sheet_1.ZIP › PWM/PWMmotiflikeHLAA0101.data]

P1.txt	P2.txt	P3.txt	P4.txt	P5.txt	P6.txt	P7.txt	P8.txt	P9.txt
A	6.85	3.85	4.50	4.50	4.93	6.42	5.35	3.85	1.71
C	0.43	0.21	0.00	0.43	0.86	1.50	0.43	0.21	0.00
D	5.78	1.50	55.03	7.28	6.64	2.78	6.00	3.00	0.21
E	6.00	1.28	24.84	9.85	10.06	3.43	9.42	6.85	0.43
F	7.07	1.93	0.64	3.85	3.64	4.50	3.21	5.57	1.50
G	3.43	2.57	2.14	6.85	5.78	8.35	3.64	4.93	0.64
H	1.93	0.64	0.64	2.36	3.00	0.64	2.36	2.57	0.43
I	4.93	6.64	0.64	4.50	6.00	5.14	4.07	2.78	0.64
K	4.50	1.50	0.86	8.14	4.93	6.64	2.36	8.57	1.93
L	13.06	14.99	1.71	7.92	10.71	8.57	23.55	16.92	6.00
M	1.93	1.93	0.00	1.93	0.64	1.93	2.14	1.28	0.64
N	5.14	1.28	0.43	3.21	7.07	6.64	3.64	2.78	0.21
P	3.00	1.07	0.43	7.49	3.21	5.14	3.21	2.14	0.21
Q	5.14	1.07	1.28	4.71	5.14	4.07	7.07	5.35	1.07
R	3.85	0.21	0.43	6.00	4.28	6.00	4.28	7.71	0.86
S	6.21	24.84	3.64	9.64	7.71	7.71	7.28	7.28	1.07
T	6.00	25.05	1.28	4.28	4.93	9.42	3.85	5.57	0.43
V	7.28	7.71	0.64	4.50	6.21	8.35	5.57	5.35	2.57
W	1.50	0.64	0.21	0.00	0.43	0.43	0.64	1.28	0.00
Y	6.00	1.07	0.64	2.57	3.85	2.36	1.93	6.00	79.44
